# Supplementary material for: Comprehensive analysis of N6-methyladenosine-related RNA methylation in the mouse hippocampus after acquired hearing loss
Source: BMC Genomics. 2023 Sep 27;24:577. doi: 10.1186/s12864-023-09697-4 (PMC10537436; doi:10.1186/s12864-023-09697-4)
Supplement: Supplementary file 1 — Supplementary Material 1 [file 12864_2023_9697_MOESM1_ESM.xlsx]

## Sheet: Sheet1
	Table S1. The analysis of raw data and clean data
	Sample	RawReads	RawBases	CleanReads	CleanBases	ValidBases	Q30	GC
	Con_1_RIP	50.17M	7.52G	47.74M	5.79G	0.769	0.9283	0.5113
	Con_2_RIP	52.47M	7.87G	51.28M	6.77G	0.8606	0.9308	0.4984
	Con3_RIP	56.73M	8.51G	55.90M	7.54G	0.8855	0.9435	0.5346
	HL_1_RIP	52.77M	7.92G	49.46M	5.93G	0.749	0.9193	0.5255
	HL_2_RIP	48.69M	7.30G	45.98M	5.60G	0.767	0.9242	0.5082
	HL3_RIP	53.52M	8.03G	52.61M	7.01G	0.8729	0.9428	0.5378
	Con_1_input	57.85M	8.68G	55.48M	6.73G	0.7761	0.9013	0.5077
	Con_2_input	53.29M	7.99G	52.01M	6.81G	0.8523	0.9041	0.495
	Con3_input	56.60M	8.49G	55.62M	7.54G	0.8883	0.9331	0.5382
	HL_1_input	54.88M	8.23G	52.14M	6.21G	0.7539	0.902	0.5263
	HL_2_input	57.65M	8.65G	55.60M	6.83G	0.7897	0.9077	0.5089
	HL3_input	58.56M	8.78G	57.45M	7.71G	0.8773	0.9309	0.5406
