# Supplementary material for: Comprehensive analysis of N6-methyladenosine-related RNA methylation in the mouse hippocampus after acquired hearing loss
Source: BMC Genomics. 2023 Sep 27;24:577. doi: 10.1186/s12864-023-09697-4 (PMC10537436; doi:10.1186/s12864-023-09697-4)
Supplement: Supplementary file 2 — Supplementary Material 2 [file 12864_2023_9697_MOESM2_ESM.xlsx]

## Sheet: Genome_mapping_ratio
	Table S2. Genome mapping ratio
	Sample	Total_reads	Total_mapped	Multiple_mapped	Uniquely_mapped	Reads_mapped_in_proper_pairs
	Con1_RIP	47735886	44837521(93.92%)	2806555(5.87%)	42030966(88.04%)	44238390(92.67%)
	Con1_input	55479952	52711234(95.00%)	3345707(6.03%)	49365527(88.97%)	51612954(93.02%)
	Con2_RIP	51275370	49616978(96.76%)	3472898(6.77%)	46144080(89.99%)	48866626(95.30%)
	Con2_input	52007290	49985028(96.11%)	3465299(6.66%)	46519729(89.44%)	48910618(94.04%)
	Con3_RIP	55896246	54133388(96.84%)	2980140(5.33%)	51153248(91.51%)	53324374(95.39%)
	Con3_input	55620656	53858711(96.83%)	2770912(4.98%)	51087799(91.85%)	52886786(95.08%)
	HL1_RIP	49458794	44485117(89.94%)	2863186(5.78%)	41621931(84.15%)	43709040(88.37%)
	HL1_input	52139818	49107356(94.18%)	2967059(5.69%)	46140297(88.49%)	48037428(92.13%)
	HL2_RIP	45983620	42518522(92.46%)	3121751(6.78%)	39396771(85.67%)	41869232(91.05%)
	HL2_input	55595592	52861004(95.08%)	3474855(6.25%)	49386149(88.83%)	51810922(93.19%)
	HL3_RIP	52608952	50861892(96.67%)	2802451(5.32%)	48059441(91.35%)	50111114(95.25%)
	HL3_input	57448566	55481934(96.57%)	2996550(5.21%)	52485384(91.36%)	54471712(94.81%)
