# Supplementary material for: Comprehensive analysis of N6-methyladenosine-related RNA methylation in the mouse hippocampus after acquired hearing loss
Source: BMC Genomics. 2023 Sep 27;24:577. doi: 10.1186/s12864-023-09697-4 (PMC10537436; doi:10.1186/s12864-023-09697-4)
Supplement: Supplementary file 3 — Supplementary Material 3 [file 12864_2023_9697_MOESM3_ESM.xlsx]

## Sheet: Sheet2
	Table S3. The detailed information of significantly changed m6A peaks (HL vs. Con)
	Gene Id	Chr	Diff_p_value	Diff_log10p_value	Diff_fc	Diff_log2fc	Annotation	Regulation	Start	End	Width	Strand
	St8sia2	7	0.0114815	-1.94	8.51496	3.09	3' UTR	UP	73592844	73592994	150	-
	Fam177a2	12	0.00025704	-3.59	7.67411	2.94	3' UTR	UP	55263655	55263854	199	+
	Zfp229	17	0.0269153	-1.57	6.23332	2.64	3' UTR	UP	21966955	21967105	150	+
	Rnaset2b	17	0.00977237	-2.01	5.93809	2.57	Exon	UP	7259127	7265303	194	+
	Nkpd1	7	0.00912011	-2.04	5.27803	2.4	Exon	UP	19258485	19258635	150	+
	Gm2446	12	0.00389045	-2.41	5.09824	2.35	3' UTR	UP	55263649	55264059	196	-
	Htr4	18	0.0057544	-2.24	4.62675	2.21	3' UTR	UP	62635349	62635499	150	+
	Zfhx4	3	0.000204174	-3.69	3.83706	1.94	Exon	UP	5467216	5467416	200	+
	Rdh13	7	0.0281838	-1.55	3.81055	1.93	5' UTR	UP	4449241	4449392	151	-
	Morn1	4	0.00457088	-2.34	3.68075	1.88	5' UTR	UP	155184691	155184842	151	+
	C3	17	0.00467735	-2.33	3.38698	1.76	Exon	UP	57528036	57528335	150	-
	4933407O12Rik	17	0.00524807	-2.28	3.34035	1.74	3' UTR	UP	80370143	80370343	200	+
	Crh	3	0.00707946	-2.15	3.34035	1.74	5' UTR	UP	19749364	19749511	147	-
	Zfp455	13	0.042658	-1.37	3.31728	1.73	Exon	UP	67355734	67356031	297	+
	Samd9l	6	0.0467735	-1.33	3.22657	1.69	Exon	UP	3374146	3374396	250	-
	Csrnp3	2	0.000562341	-3.25	3.03143	1.6	3' UTR	UP	65857460	65857611	151	+
	Itpripl2	7	0.0467735	-1.33	2.9897	1.58	Exon	UP	118089406	118089606	200	-
	Pou2f1	1	0.0194984	-1.71	2.94854	1.56	Exon	UP	165729813	165734335	151	-
	Bicc1	10	0.0060256	-2.22	2.90795	1.54	Exon	UP	70776397	70779286	200	-
	Trim66	7	0.00524807	-2.28	2.86791	1.52	Exon	UP	109074575	109074825	250	-
	Frem3	8	0.0398107	-1.4	2.8481	1.51	Exon	UP	81342399	81342649	250	+
	Mrgpre	7	0.00794328	-2.1	2.75108	1.46	Exon	UP	143335131	143335281	150	-
	Gpr52	1	0.00630957	-2.2	2.71321	1.44	5' UTR	UP	160406974	160407224	250	-
	Unkl	17	0.030903	-1.51	2.69447	1.43	3' UTR	UP	25451869	25452070	201	+
	Ttc28	5	0.00147911	-2.83	2.67586	1.42	Exon	UP	111373444	111373745	301	+
	Gnptg	17	0.025704	-1.59	2.65737	1.41	3' UTR	UP	25451869	25452069	200	-
	Nkd1	8	0.00239883	-2.62	2.58471	1.37	3' UTR	UP	89319031	89319181	150	+
	Agpat2	2	0.00323594	-2.49	2.56685	1.36	3' UTR	UP	26483510	26483659	149	-
	Ascc3	10	0.0245471	-1.61	2.56685	1.36	5' UTR	UP	50484142	50494132	349	+
	Mre11a	9	0.0436516	-1.36	2.53151	1.34	3' UTR	UP	14746699	14746850	151	+
	Zdhhc21	4	0.042658	-1.37	2.53151	1.34	5' UTR	UP	82772280	82775139	151	-
	Lsp1	7	0.0436516	-1.36	2.51403	1.33	start codon	UP	142014648	142025674	150	+
	Map3k14	11	0.0018197	-2.74	2.49666	1.32	Exon	UP	103116223	103116423	200	-
	Wdr78	4	0.0190546	-1.72	2.49666	1.32	Exon	UP	102907366	102917124	200	-
	Notch2	3	1.8197e-06	-5.74	2.47942	1.31	Exon	UP	98053500	98053800	300	+
	Cfap97d2	8	0.000125893	-3.9	2.46229	1.3	5' UTR	UP	13755956	13786071	350	+
	Nktr	9	0.0288403	-1.54	2.46229	1.3	5' UTR	UP	121543692	121543843	151	+
	Susd2	10	0.0281838	-1.55	2.46229	1.3	3' UTR	UP	75472945	75473094	149	-
	Traf1	2	0.0154882	-1.81	2.46229	1.3	3' UTR	UP	34833406	34833955	549	-
	Zfp729b	13	0.0251189	-1.6	2.44528	1.29	Exon	UP	67741843	67743343	200	-
	Ttc26	6	0.00234423	-2.63	2.36199	1.24	3' UTR	UP	38404082	38404233	151	+
	Fgf16	X	0.0165959	-1.78	2.32947	1.22	3' UTR	UP	104817596	104817846	250	+
	Gm38666	18	0.0338844	-1.47	2.31338	1.21	Exon	UP	37101578	37101828	250	+
	Tor3a	1	0.0436516	-1.36	2.31338	1.21	3' UTR	UP	156482077	156482226	149	-
	Trim21	7	0.00416869	-2.38	2.2974	1.2	3' UTR	UP	102208022	102208422	400	-
	Atpsckmt	15	0.00691831	-2.16	2.28153	1.19	3' UTR	UP	31620522	31620821	299	+
	BC049715	6	0.0154882	-1.81	2.25012	1.17	3' UTR	UP	136817284	136817533	249	+
	Pde3b	7	0.0245471	-1.61	2.25012	1.17	Exon	UP	114108135	114118830	249	+
	Fndc1	17	0.00524807	-2.28	2.23457	1.16	Exon	UP	7990373	7990573	200	-
	LOC118568593	3	0.0363078	-1.44	2.23457	1.16	5' UTR	UP	115701042	115701289	247	-
	Pcdha6	18	0.0316228	-1.5	2.23457	1.16	Exon	UP	37101572	37101772	200	+
	Radil	5	0.0323594	-1.49	2.23457	1.16	5' UTR	UP	142529530	142529731	201	-
	Rbm43	2	0.000346737	-3.46	2.23457	1.16	start codon	UP	51825025	51825175	150	-
	Senp2	16	0.0154882	-1.81	2.23457	1.16	Exon	UP	21854355	21854505	150	+
	Snx33	9	0.0446684	-1.35	2.23457	1.16	5' UTR	UP	56834226	56834377	151	-
	Ap4b1	3	0.00120226	-2.92	2.21914	1.15	Exon	UP	103720688	103722256	151	+
	Itgb2	10	0.00186209	-2.73	2.21914	1.15	Exon	UP	77396953	77400574	199	+
	Best3	10	0.0229087	-1.64	2.20381	1.14	Exon	UP	116860108	116860458	350	+
	Cldn3	5	0.0229087	-1.64	2.20381	1.14	3' UTR	UP	135016086	135016281	195	+
	Otud7b	3	0.0107152	-1.97	2.20381	1.14	3' UTR	UP	96066154	96066355	201	+
	Rin3	12	0.00020893	-3.68	2.20381	1.14	Exon	UP	102335143	102335492	349	+
	Anxa4	6	0.0234423	-1.63	2.18859	1.13	stop codon	UP	86725896	86727537	150	-
	Cyp2s1	7	0.000977237	-3.01	2.18859	1.13	3' UTR	UP	25502586	25503032	446	-
	Lcor	19	0.0346737	-1.46	2.18859	1.13	Exon	UP	41540964	41541114	150	+
	Tns2	15	0.0263027	-1.58	2.18859	1.13	Exon	UP	102013005	102015030	150	+
	Fbln2	6	0.0363078	-1.44	2.17347	1.12	Exon	UP	91210715	91210964	249	+
	Nt5e	9	0.0416869	-1.38	2.17347	1.12	3' UTR	UP	88252451	88252601	150	+
	Runx1t1	4	0.00371535	-2.43	2.17347	1.12	3' UTR	UP	13894355	13894606	251	+
	AW554918	18	0.0363078	-1.44	2.15846	1.11	start codon	UP	25315202	25367144	151	+
	Lpar6	14	0.0190546	-1.72	2.15846	1.11	5' UTR	UP	73475873	73476022	149	+
	Dis3l	9	0.0346737	-1.46	2.12874	1.09	Exon	UP	64215588	64217528	199	-
	Nes	3	0.047863	-1.32	2.12874	1.09	Exon	UP	87878549	87878750	201	+
	Slc24a4	12	0.000398107	-3.4	2.12874	1.09	5' UTR	UP	102095034	102095382	348	+
	Sars2	7	0.00537032	-2.27	2.11404	1.08	Exon	UP	28443749	28446272	150	+
	Zfp52	17	0.042658	-1.37	2.11404	1.08	Exon	UP	21781194	21781542	348	+
	Gm38666	18	0.0446684	-1.35	2.09943	1.07	Exon	UP	37102672	37102872	200	+
	H6pd	4	0.0295121	-1.53	2.09943	1.07	Exon	UP	150066319	150066470	151	-
	Zfp938	10	0.00676083	-2.17	2.09943	1.07	Exon	UP	82061812	82062009	197	-
	Ism1	2	0.0147911	-1.83	2.08493	1.06	3' UTR	UP	139600101	139600301	200	+
	P2rx7	5	0.00501187	-2.3	2.08493	1.06	3' UTR	UP	122819536	122819837	301	+
	Ranbp2	10	0.00933254	-2.03	2.08493	1.06	Exon	UP	58289214	58290514	151	+
	Setd1a	7	0.000316228	-3.5	2.08493	1.06	Exon	UP	127385298	127385448	150	+
	Tor1aip2	1	0.0120226	-1.92	2.08493	1.06	3' UTR	UP	155941862	155942063	201	+
	Virma	4	0.00269153	-2.57	2.07053	1.05	Exon	UP	11526999	11527658	151	+
	Elovl7	13	0.0288403	-1.54	2.05623	1.04	3' UTR	UP	108422747	108422947	200	+
	Nwd2	5	0.000229087	-3.64	2.05623	1.04	5' UTR	UP	63807591	63882579	151	+
	Mycbp2	14	0.00501187	-2.3	2.04202	1.03	5' UTR	UP	103584075	103584226	151	-
	Rnf43	11	0.0371535	-1.43	2.04202	1.03	Exon	UP	87622650	87622950	300	+
	Snx20	8	0.00616595	-2.21	2.04202	1.03	5' UTR	UP	89356644	89362671	246	-
	Lratd2	15	0.0104713	-1.98	2.02792	1.02	3' UTR	UP	60691593	60691793	200	-
	Sipa1l1	12	2.13796e-05	-4.67	2.02792	1.02	start codon	UP	82358135	82386167	151	+
	Lcp2	11	0.00158489	-2.8	2.01391	1.01	Exon	UP	34025291	34031726	200	+
	Syt9	7	0.0489779	-1.31	1.99861	0.999	Exon	UP	107035667	107035866	199	+
	Ldlr	9	0.0131826	-1.88	1.99723	0.998	3' UTR	UP	21660268	21660468	200	+
	Phf8	X	0.00125893	-2.9	1.98069	0.986	3' UTR	UP	150416455	150416656	201	+
	Grin2b	6	0.000138038	-3.86	1.97657	0.983	3' UTR	UP	135698207	135698358	151	-
	Lrp5	19	0.00204174	-2.69	1.97383	0.981	3' UTR	UP	3635023	3635273	250	-
	Gypc	18	0.0158489	-1.8	1.96837	0.977	3' UTR	UP	32662463	32662810	347	-
	Zbtb38	9	0.0102329	-1.99	1.95477	0.967	3' UTR	UP	96566666	96566817	151	-
	Tenm1	X	0.0223872	-1.65	1.95342	0.966	Exon	UP	41626591	41626792	201	-
	Gpr45	1	0.0239883	-1.62	1.95206	0.965	Exon	UP	43071964	43072165	201	+
	Lyrm9	11	0.0169824	-1.77	1.94396	0.959	3' UTR	UP	78732248	78732397	149	+
	Cilk1	9	0.0371535	-1.43	1.93455	0.952	3' UTR	UP	78078199	78078399	200	+
	Sgip1	4	0.0128825	-1.89	1.93455	0.952	3' UTR	UP	102831278	102831478	200	+
	Mga	2	0.000933254	-3.03	1.93321	0.951	3' UTR	UP	119797711	119797911	200	+
	Notch1	2	0.00676083	-2.17	1.93321	0.951	Exon	UP	26349861	26350111	250	-
	Trpc5	X	0.00275423	-2.56	1.93187	0.95	start codon	UP	143470926	143471176	250	-
	Galnt10	11	0.0169824	-1.77	1.92786	0.947	stop codon	UP	57676838	57677037	199	+
	Pwwp3b	X	0.017378	-1.76	1.92652	0.946	Exon	UP	138135662	138135961	299	+
	Simc1	13	0.0229087	-1.64	1.92519	0.945	5' UTR	UP	54672842	54673292	450	+
	Map3k2	18	0.047863	-1.32	1.92252	0.943	3' UTR	UP	32367756	32367906	150	+
	Fbrsl1	5	0.0040738	-2.39	1.92119	0.942	3' UTR	UP	110578545	110578745	200	-
	Map3k3	11	0.00323594	-2.49	1.92119	0.942	Exon	UP	105987856	106005037	151	+
	Mmp17	5	0.0239883	-1.62	1.92119	0.942	Exon	UP	129686515	129686666	151	+
	Nkap	X	0.000229087	-3.64	1.91986	0.941	Exon	UP	36394661	36405500	447	+
	Ganc	2	0.0323594	-1.49	1.9172	0.939	Exon	UP	120264197	120265802	200	+
	Foxp4	17	0.00223872	-2.65	1.9066	0.931	stop codon	UP	48178057	48178258	201	-
	Katnbl1	2	0.0295121	-1.53	1.90528	0.93	Exon	UP	112234606	112236513	151	+
	Evi5	5	0.0295121	-1.53	1.89605	0.923	Exon	UP	107961411	107963566	151	-
	Iars	13	0.00134896	-2.87	1.88688	0.916	Exon	UP	49846507	49855329	150	+
	Ifnar1	16	0.00446684	-2.35	1.88296	0.913	Exon	UP	91286586	91289547	150	+
	Uhrf1bp1	17	0.018197	-1.74	1.88296	0.913	3' UTR	UP	28116672	28116873	201	+
	Hspa4l	3	0.000147911	-3.83	1.88035	0.911	3' UTR	UP	40748742	40748942	200	+
	Myl12a	17	0.0177828	-1.75	1.87644	0.908	5' UTR	UP	71309332	71309479	147	-
	Tjap1	17	2.23872e-07	-6.65	1.87514	0.907	start codon	UP	46572410	46582740	495	-
	Zfp369	13	0.0120226	-1.92	1.87514	0.907	Exon	UP	65444951	65445102	151	+
	1110017D15Rik	4	0.0204174	-1.69	1.86865	0.902	start codon	UP	41507582	41508534	200	-
	Strn	17	0.0389045	-1.41	1.86477	0.899	3' UTR	UP	78959625	78959826	201	-
	Tmem25	9	0.0190546	-1.72	1.8609	0.896	5' UTR	UP	44710321	44710472	151	-
	D7Ertd443e	7	0.0269153	-1.57	1.85961	0.895	Exon	UP	133950960	133951159	199	-
	Adam1a	5	0.0194985	-1.71	1.85703	0.893	start codon	UP	121659308	121659758	450	-
	Arhgap17	7	0.0239883	-1.62	1.85703	0.893	5' UTR	UP	122913659	122917680	199	-
	Bms1	6	0.0177828	-1.75	1.85189	0.889	Exon	UP	118394527	118395507	150	-
	Trpc5	X	0.0144544	-1.84	1.85061	0.888	Exon	UP	143306593	143306793	200	-
	Cplx3	9	0.0141254	-1.85	1.84933	0.887	3' UTR	UP	57509146	57509295	149	-
	Hip1	5	0.00380189	-2.42	1.84805	0.886	3' UTR	UP	135437795	135437996	201	-
	Tshz2	2	0.00870964	-2.06	1.84805	0.886	Exon	UP	169726173	169726323	150	+
	Nebl	2	2.81838e-06	-5.55	1.84548	0.884	3' UTR	UP	17348531	17348832	301	-
	Apbb1ip	2	0.0323594	-1.49	1.84293	0.882	start codon	UP	22664411	22709621	199	+
	Klf7	1	0.00389045	-2.41	1.8391	0.879	3' UTR	UP	64069005	64069306	301	-
	Tulp4	17	0.00389045	-2.41	1.8391	0.879	Exon	UP	6279641	6282024	150	+
	Nup93	8	0.00363078	-2.44	1.8302	0.872	Exon	UP	95028839	95030364	151	+
	A930033H14Rik	10	0.0144544	-1.84	1.82893	0.871	3' UTR	UP	69045937	69046285	348	-
	Dynlt1b	17	1.28825e-05	-4.89	1.8264	0.869	5' UTR	UP	6697606	6702479	146	+
	Cckbr	7	0.0104713	-1.98	1.82513	0.868	3' UTR	UP	105085098	105085248	150	+
	Dzip3	16	0.00151356	-2.82	1.81882	0.863	Exon	UP	48772231	48772481	250	-
	Stard4	18	0.00389045	-2.41	1.81504	0.86	3' UTR	UP	33336632	33338117	250	-
	Trpm7	2	0.0042658	-2.37	1.81127	0.857	Exon	UP	126652133	126654798	200	-
	Tmsb15b1	X	0.0301995	-1.52	1.80876	0.855	start codon	UP	135874965	135877623	244	-
	Fat3	9	0.0134896	-1.87	1.80751	0.854	3' UTR	UP	15823680	15823881	201	-
	Nepro	16	0.0416869	-1.38	1.80751	0.854	Exon	UP	44556226	44556475	249	+
	Ythdc2	18	0.00199526	-2.7	1.80625	0.853	Exon	UP	45019322	45019472	150	+
	Inip	4	0.0144544	-1.84	1.8025	0.85	3' UTR	UP	59771670	59771820	150	-
	Zfp617	8	0.000371535	-3.43	1.80125	0.849	Exon	UP	72686525	72686726	201	+
	Lrrc40	3	0.00131826	-2.88	1.8	0.848	Exon	UP	157760448	157764327	150	+
	Ro60	1	0.0190546	-1.72	1.8	0.848	3' UTR	UP	143629870	143630020	150	-
	Shisa6	11	0.0074131	-2.13	1.8	0.848	3' UTR	UP	66105589	66105740	151	-
	Dab2ip	2	0.0363078	-1.44	1.79751	0.846	start codon	UP	35448434	35448584	150	+
	Tti1	2	0.000912011	-3.04	1.79751	0.846	3' UTR	UP	157823772	157824070	298	-
	Arhgap24	5	0.00630957	-2.2	1.79253	0.842	Exon	UP	103039808	103040058	250	+
	Plekha8	6	0.0263027	-1.58	1.77769	0.83	Exon	UP	54607514	54617812	151	+
	Mycbp	4	0.00758578	-2.12	1.77399	0.827	3' UTR	UP	123803630	123805004	248	+
	Dock7	4	0.0436516	-1.36	1.77154	0.825	Exon	UP	98829136	98829287	151	-
	Btbd7	12	0.0281838	-1.55	1.76786	0.822	Exon	UP	102804559	102804909	350	-
	Sel1l3	5	0.00141254	-2.85	1.76786	0.822	Exon	UP	53327754	53329981	151	-
	Ccdc88c	12	0.000588844	-3.23	1.76296	0.818	Exon	UP	100895232	100898144	300	-
	Neurod1	2	0.0017378	-2.76	1.76296	0.818	3' UTR	UP	79283429	79283680	251	-
	Rcor3	1	0.0223872	-1.65	1.76296	0.818	Exon	UP	191807860	191808634	149	-
	Mctp1	13	0.0416869	-1.38	1.76174	0.817	3' UTR	UP	77180404	77180655	251	+
	Wnt5a	14	0.0457088	-1.34	1.76174	0.817	Exon	UP	28233898	28235282	200	+
	Zfp382	7	0.0107152	-1.97	1.75686	0.813	3' UTR	UP	29838388	29838538	150	+
	Arid4a	12	0.00912011	-2.04	1.75564	0.812	3' UTR	UP	71144675	71144825	150	+
	Adamts10	17	0.0489779	-1.31	1.75443	0.811	3' UTR	UP	33772357	33772507	150	+
	Cnot6	11	0.00218776	-2.66	1.75443	0.811	5' UTR	UP	49603238	49603538	300	-
	Dpysl4	7	0.0151356	-1.82	1.752	0.809	start codon	UP	138665966	138666126	151	+
	Slc35f6	5	0.0309029	-1.51	1.74594	0.804	stop codon	UP	30816822	30817023	201	+
	Bag3	7	0.0218776	-1.66	1.74231	0.801	5' UTR	UP	128125356	128125556	200	+
	Bco2	9	0.0218776	-1.66	1.74231	0.801	3' UTR	UP	50444534	50444683	149	-
	Ankib1	5	0.0123027	-1.91	1.73869	0.798	Exon	UP	3753007	3754840	150	-
	Cxcl12	6	0.0125893	-1.9	1.73869	0.798	3' UTR	UP	117156041	117156191	150	+
	Dop1b	16	0.00630957	-2.2	1.73869	0.798	start codon	UP	93508844	93508995	151	+
	Khsrp	17	0.000691831	-3.16	1.73748	0.797	3' UTR	UP	57328448	57328599	151	-
	Btbd11	10	0.0389045	-1.41	1.73628	0.796	5' UTR	UP	85223083	85223334	251	+
	Ccdc85a	11	0.0288403	-1.54	1.73628	0.796	3' UTR	UP	28336083	28336234	151	-
	Pprc1	19	0.00199526	-2.7	1.73628	0.796	Exon	UP	46053521	46053771	250	+
	Pld4	12	0.017378	-1.76	1.73267	0.793	5' UTR	UP	112727138	112729029	149	+
	Abhd5	9	0.0316228	-1.5	1.72548	0.787	start codon	UP	122180828	122180977	149	+
	Bcl11a	11	0.00562341	-2.25	1.72548	0.787	3' UTR	UP	24116948	24117348	400	+
	Cp	3	0.0457088	-1.34	1.72429	0.786	3' UTR	UP	20063067	20063217	150	+
	Slc17a6	7	0.00194984	-2.71	1.7219	0.784	3' UTR	UP	51318877	51319128	251	+
	Tsc1	2	0.00380189	-2.42	1.7219	0.784	Exon	UP	28562483	28562911	151	+
	Gemin4	11	0.0467735	-1.33	1.72071	0.783	Exon	UP	76102895	76103046	151	-
	Osbpl8	10	0.0154882	-1.81	1.72071	0.783	3' UTR	UP	111129824	111129974	150	+
	Mylip	13	0.018197	-1.74	1.71951	0.782	5' UTR	UP	45543295	45543494	199	+
	Pgap6	17	0.020893	-1.68	1.71951	0.782	3' UTR	UP	26341139	26341338	199	+
	Zscan2	7	0.000162181	-3.79	1.71713	0.78	3' UTR	UP	80525808	80526208	400	+
	Larp4b	13	0.0134896	-1.87	1.71594	0.779	3' UTR	UP	9223937	9224087	150	+
	Nav1	1	0.0151356	-1.82	1.71594	0.779	3' UTR	UP	135363266	135363416	150	-
	Pak4	7	0.025704	-1.59	1.71594	0.779	5' UTR	UP	28267687	28269686	200	-
	Zfc3h1	10	0.00104713	-2.98	1.71594	0.779	3' UTR	UP	115267828	115268228	400	+
	Map2k6	11	0.0229087	-1.64	1.71475	0.778	5' UTR	UP	110373426	110383370	200	+
	Sptlc2	12	0.00389045	-2.41	1.71475	0.778	3' UTR	UP	87356502	87356702	200	-
	Mdm1	10	0.0134896	-1.87	1.71356	0.777	5' UTR	UP	117982562	117982812	250	+
	Cox11	11	0.0128825	-1.89	1.71119	0.775	3' UTR	UP	90535673	90535821	148	+
	Tbc1d19	5	0.01	-2	1.71119	0.775	5' UTR	UP	53990383	53995273	151	+
	Wdr3	3	0.0147911	-1.83	1.71119	0.775	3' UTR	UP	100045893	100046142	249	-
	Abl2	1	0.020893	-1.68	1.71	0.774	5' UTR	UP	156386409	156386609	200	+
	Cc2d2a	5	0.0141254	-1.85	1.70409	0.769	Exon	UP	43869685	43873152	250	+
	Slc8a1	17	0.0186209	-1.73	1.70409	0.769	3' UTR	UP	81690310	81690461	151	-
	Zfp799	17	0.040738	-1.39	1.70291	0.768	3' UTR	UP	33032119	33032319	200	-
	Fgf1	18	2.51189e-07	-6.6	1.69702	0.763	3' UTR	UP	38972524	38972725	201	-
	Phip	9	0.0213796	-1.67	1.69466	0.761	Exon	UP	82758196	82758854	201	-
	Cacnb4	2	0.000954993	-3.02	1.69349	0.76	3' UTR	UP	52319778	52319929	151	-
	Slk	19	0.0169824	-1.77	1.68997	0.757	start codon	UP	47568606	47591340	250	+
	Cdk8	5	0.00346737	-2.46	1.6888	0.756	Exon	UP	146229560	146235652	200	+
	P2rx6	16	0.0301995	-1.52	1.68763	0.755	3' UTR	UP	17388311	17388843	198	+
	Ube2k	5	0.00446684	-2.35	1.68646	0.754	3' UTR	UP	65755185	65755336	151	+
	Hyal1	9	0.0151356	-1.82	1.68413	0.752	3' UTR	UP	107456502	107456852	350	+
	Lrrc23	6	0.00851138	-2.07	1.68413	0.752	start codon	UP	124755797	124756621	397	-
	Notch4	17	0.047863	-1.32	1.68296	0.751	Exon	UP	34806418	34806669	251	+
	Slc37a4	9	0.0229087	-1.64	1.68179	0.75	start codon	UP	44308242	44308498	149	+
	Ccser1	6	0.047863	-1.32	1.68063	0.749	Exon	UP	61288750	61289051	301	+
	Chrna4	2	0.000467735	-3.33	1.6783	0.747	Exon	UP	180670146	180670395	249	-
	Tle4	19	1.99526e-05	-4.7	1.67597	0.745	5' UTR	UP	14574898	14575348	450	-
	Srsf12	4	0.00165959	-2.78	1.67365	0.743	3' UTR	UP	33232654	33232802	148	+
	Plekha6	1	0.0204174	-1.69	1.67018	0.74	5' UTR	UP	133109100	133109251	151	+
	Prr5	15	0.00102329	-2.99	1.66902	0.739	3' UTR	UP	84587517	84587867	350	+
	Fpgs	2	0.047863	-1.32	1.66324	0.734	5' UTR	UP	32582647	32584063	149	-
	Zfp747	7	0.0346737	-1.46	1.66209	0.733	5' UTR	UP	126974973	126975172	199	-
	Slc35f6	5	0.0134896	-1.87	1.66094	0.732	3' UTR	UP	30816173	30816324	151	+
	Snrnp200	2	0.000831764	-3.08	1.65864	0.73	Exon	UP	127058635	127059343	150	+
	Itgb3bp	4	0.0467735	-1.33	1.65749	0.729	stop codon	UP	99655642	99660126	242	-
	Arhgdib	6	0.0141254	-1.85	1.65519	0.727	5' UTR	UP	136910631	136912090	201	-
	Fnbp1l	3	0.0245471	-1.61	1.65405	0.726	Exon	UP	122351606	122352719	200	-
	Kctd5	17	0.00301995	-2.52	1.6529	0.725	Exon	UP	24276779	24279290	197	-
	Coq5	5	0.00234423	-2.63	1.65176	0.724	3' UTR	UP	115434681	115434880	199	+
	Cep63	9	0.0025704	-2.59	1.65061	0.723	stop codon	UP	102463876	102464176	300	-
	Lgals8	13	0.00371535	-2.43	1.65061	0.723	3' UTR	UP	12454971	12455169	198	-
	Arid4a	12	0.00891251	-2.05	1.64718	0.72	5' UTR	UP	71095230	71106868	151	+
	Chrna5	9	0.017378	-1.76	1.64718	0.72	Exon	UP	54911652	54912153	501	+
	Hectd4	5	0.0229087	-1.64	1.64718	0.72	Exon	UP	121443833	121444120	151	+
	Pla2g4e	2	0.00660693	-2.18	1.64718	0.72	Exon	UP	119999058	120000632	201	-
	Rev3l	10	0.00380189	-2.42	1.64718	0.72	Exon	UP	39699948	39700348	400	+
	Pcdhb11	18	0.0436516	-1.36	1.64604	0.719	Exon	UP	37556005	37556352	347	+
	Psmb8	17	0.0120226	-1.92	1.64148	0.715	3' UTR	UP	34420231	34420379	148	+
	Pms2	5	0.00645654	-2.19	1.64035	0.714	Exon	UP	143846478	143846629	151	+
	Scaf11	15	0.0190546	-1.72	1.63921	0.713	5' UTR	UP	96322727	96330301	200	-
	Lrrc8b	5	0.00676083	-2.17	1.63694	0.711	Exon	UP	105628349	105628549	200	+
	Wdfy1	1	0.0331131	-1.48	1.63694	0.711	3' UTR	UP	79681625	79681776	151	-
	Selenoi	5	0.0316228	-1.5	1.63241	0.707	3' UTR	UP	30476533	30476683	150	+
	Asap2	12	0.0144544	-1.84	1.62902	0.704	Exon	UP	21250882	21256326	201	+
	Ltbp3	19	0.0251189	-1.6	1.62902	0.704	Exon	UP	5797876	5798949	150	+
	Cc2d1b	4	0.00323594	-2.49	1.62789	0.703	Exon	UP	108482646	108482967	200	+
	Tmem231	8	0.00724436	-2.14	1.62789	0.703	3' UTR	UP	112639229	112639525	296	-
	Cfh	1	0.0017378	-2.76	1.62563	0.701	Exon	UP	140016570	140026749	150	-
	Dennd1a	2	0.00512861	-2.29	1.6245	0.7	Exon	UP	37734816	37744044	201	-
	Slc44a1	4	0.000467735	-3.33	1.6245	0.7	3' UTR	UP	53621682	53621832	150	+
	Ugcg	4	0.001	-3	1.6245	0.7	3' UTR	UP	59222634	59222783	149	+
	Ptpn14	1	0.00851138	-2.07	1.62338	0.699	Exon	UP	189582432	189583331	899	+
	Aqr	2	0.00251189	-2.6	1.62225	0.698	Exon	UP	113932190	113934665	201	-
	Itpkb	1	0.0301995	-1.52	1.62001	0.696	3' UTR	UP	180251319	180251520	201	+
	Adgrl3	5	0.0288403	-1.54	1.61888	0.695	start codon	UP	81167999	81168199	200	+
	Ahdc1	4	0.00165959	-2.78	1.61664	0.693	start codon	UP	132738975	132767016	401	+
	Marchf6	15	0.000138038	-3.86	1.61664	0.693	3' UTR	UP	31457990	31458141	151	-
	Rnf103	6	0.00524807	-2.28	1.61664	0.693	5' UTR	UP	71470877	71471028	151	+
	Tmem145	7	1.65959e-05	-4.78	1.61664	0.693	3' UTR	UP	25015224	25015473	249	+
	Far2	6	0.0141254	-1.85	1.6144	0.691	3' UTR	UP	148077032	148077232	200	+
	Plac9a	14	6.30957e-05	-4.2	1.6144	0.691	3' UTR	UP	25888871	25903227	316	-
	Rfx7	9	0.0125893	-1.9	1.61328	0.69	Exon	UP	72519088	72522547	251	+
	Zfp628	7	0.000162181	-3.79	1.61328	0.69	Exon	UP	4923462	4924009	547	+
	Vps13b	15	0.00512861	-2.29	1.61217	0.689	Exon	UP	35770619	35792245	451	+
	Klf10	15	0.0213796	-1.67	1.6077	0.685	3' UTR	UP	38294781	38294931	150	-
	Lmbrd2	15	0.00165959	-2.78	1.6077	0.685	Exon	UP	9182617	9194800	250	+
	Pinx1	14	0.0380189	-1.42	1.6077	0.685	5' UTR	UP	64097827	64105995	300	+
	Ndfip2	14	0.00199526	-2.7	1.60659	0.684	3' UTR	UP	105545887	105546137	250	+
	Cdk8	5	0.00831764	-2.08	1.60547	0.683	5' UTR	UP	146168527	146196362	151	+
	Astn2	4	0.00645654	-2.19	1.60436	0.682	Exon	UP	65910663	66103388	300	-
	Pde4a	9	0.000288403	-3.54	1.60325	0.681	3' UTR	UP	21122852	21123052	200	+
	Cacna2d2	9	0.030903	-1.51	1.60214	0.68	3' UTR	UP	107406095	107406296	201	+
	Cplane1	15	0.0323594	-1.49	1.60214	0.68	Exon	UP	8258356	8258557	201	+
	Timm21	18	0.0131826	-1.88	1.59992	0.678	Exon	UP	84967524	84969274	200	-
	Adgrb3	1	0.00141254	-2.85	1.59549	0.674	5' UTR	UP	25865207	25865357	150	-
	Tle3	9	0.0123027	-1.91	1.59549	0.674	3' UTR	UP	61325429	61325579	150	+
	Eif2ak1	5	0.00660693	-2.18	1.59438	0.673	3' UTR	UP	143839337	143839486	149	+
	Pcdh17	14	0.00144544	-2.84	1.59438	0.673	Exon	UP	84683867	84684067	200	+
	Dot1l	10	0.00204174	-2.69	1.59218	0.671	Exon	UP	80619112	80619444	200	+
	Ttbk2	2	0.0128825	-1.89	1.59107	0.67	Exon	UP	120580803	120586483	300	-
	Rbm19	5	0.00467735	-2.33	1.58997	0.669	Exon	UP	120256735	120258180	347	+
	Tox3	8	0.0134896	-1.87	1.58997	0.669	Exon	UP	90980939	90984511	200	-
	Pcdhb2	18	0.0199526	-1.7	1.58777	0.667	3' UTR	UP	37429774	37430469	695	+
	Rbm26	14	0.0446684	-1.35	1.58777	0.667	Exon	UP	105378683	105380164	151	-
	Cipc	12	0.000125893	-3.9	1.58667	0.666	3' UTR	UP	87010288	87010489	201	+
	Tenm4	7	0.0020893	-2.68	1.58447	0.664	3' UTR	UP	96559500	96559651	151	+
	Dusp16	6	0.0389045	-1.41	1.58227	0.662	Exon	UP	134695724	134697466	300	-
	Lamp2	X	0.0120226	-1.92	1.5768	0.657	3' UTR	UP	37490365	37490566	201	-
	Snapc4	2	0.0147911	-1.83	1.5768	0.657	Exon	UP	26255511	26255661	150	-
	Mef2c	13	1.07152e-05	-4.97	1.57571	0.656	3' UTR	UP	83814947	83815148	201	+
	Oasl2	5	0.00851138	-2.07	1.57571	0.656	3' UTR	UP	115049807	115050107	300	+
	Plxdc2	2	0.0380189	-1.42	1.57571	0.656	Exon	UP	16716918	16718509	151	+
	Cpeb3	19	0.0363078	-1.44	1.57352	0.654	3' UTR	UP	37001341	37001542	201	-
	Lss	10	0.0380189	-1.42	1.57352	0.654	3' UTR	UP	76392376	76392576	200	+
	Jcad	18	0.00489779	-2.31	1.57243	0.653	3' UTR	UP	4681575	4681775	200	+
	Nagpa	16	0.0190546	-1.72	1.57135	0.652	3' UTR	UP	5013640	5013840	200	-
	Abcb1a	5	0.0380189	-1.42	1.57026	0.651	3' UTR	UP	8796631	8797629	299	+
	Med12	X	0.00169824	-2.77	1.57026	0.651	Exon	UP	100339615	100340555	251	+
	Rb1cc1	1	0.0295121	-1.53	1.57026	0.651	3' UTR	UP	6345101	6345351	250	+
	Xpnpep3	15	0.00234423	-2.63	1.57026	0.651	3' UTR	UP	81340738	81341136	398	+
	Cep126	9	0.0316228	-1.5	1.56917	0.65	Exon	UP	8087359	8095325	251	-
	Cnot4	6	0.000616595	-3.21	1.56699	0.648	3' UTR	UP	35000048	35001144	401	-
	Fntb	12	0.00229087	-2.64	1.56374	0.645	5' UTR	UP	76884260	76884409	149	+
	Senp7	16	0.00912011	-2.04	1.56266	0.644	Exon	UP	56006471	56008697	201	+
	Gdap1	1	0.00588844	-2.23	1.56157	0.643	3' UTR	UP	17233348	17233499	151	+
	Mthfd2	6	0.0489779	-1.31	1.56157	0.643	Exon	UP	83286492	83287498	149	-
	Ccl25	8	0.0446684	-1.35	1.56049	0.642	Exon	UP	4403956	4407634	199	+
	Rnf169	7	0.0346737	-1.46	1.56049	0.642	Exon	UP	99575307	99575558	251	-
	Sec23ip	7	0.00457088	-2.34	1.56049	0.642	Exon	UP	128351814	128351964	150	+
	Papss2	19	0.0190546	-1.72	1.55833	0.64	3' UTR	UP	32643390	32643590	200	+
	Clstn2	9	0.00851138	-2.07	1.55617	0.638	3' UTR	UP	97332084	97332235	151	-
	E2f3	13	0.00123027	-2.91	1.55401	0.636	3' UTR	UP	30093152	30093503	351	-
	Morf4l1b	19	0.0190546	-1.72	1.55401	0.636	Exon	UP	41513934	41514228	294	+
	Exoc3l	8	0.0245471	-1.61	1.55294	0.635	5' UTR	UP	106019299	106019955	398	-
	Ankrd29	18	0.0457088	-1.34	1.55186	0.634	3' UTR	UP	12386158	12386358	200	-
	Tspyl3	2	0.00186209	-2.73	1.55186	0.634	3' UTR	UP	153064586	153064835	249	-
	Tspyl5	15	0.0030903	-2.51	1.55186	0.634	3' UTR	UP	33685603	33685802	199	-
	Mmachc	4	0.0194984	-1.71	1.55079	0.633	5' UTR	UP	116563221	116565533	150	-
	Wdr41	13	0.000218776	-3.66	1.54864	0.631	3' UTR	UP	95158204	95158355	151	+
	Zfp438	18	0.0162181	-1.79	1.54649	0.629	5' UTR	UP	5214089	5214887	798	-
	Cacna1i	15	0.018197	-1.74	1.54328	0.626	stop codon	UP	80282342	80282493	151	+
	Satb2	1	0.030903	-1.51	1.54328	0.626	3' UTR	UP	56835032	56835282	250	-
	Ddhd2	8	0.0316228	-1.5	1.54114	0.624	3' UTR	UP	26216597	26216747	150	-
	Serinc5	13	0.000194984	-3.71	1.54114	0.624	3' UTR	UP	92846019	92846268	249	+
	Shisa6	11	0.011749	-1.93	1.54114	0.624	5' UTR	UP	66417524	66417873	349	-
	Txnrd1	10	0.0186209	-1.73	1.54114	0.624	start codon	UP	82695057	82696247	150	+
	Flnb	14	0.042658	-1.37	1.54007	0.623	Exon	UP	14563907	14564158	251	-
	Ipcef1	10	0.0047863	-2.32	1.54007	0.623	3' UTR	UP	6836425	6836725	300	-
	Rbm24	13	0.00891251	-2.05	1.54007	0.623	3' UTR	UP	46582925	46583126	201	+
	Sp1	15	0.0204174	-1.69	1.54007	0.623	3' UTR	UP	102339167	102339616	449	+
	Ubr3	2	0.0120226	-1.92	1.54007	0.623	3' UTR	UP	69853454	69853605	151	+
	Top2b	14	0.0141254	-1.85	1.53901	0.622	Exon	UP	6062561	6062984	151	-
	Tbl2	5	0.017378	-1.76	1.53794	0.621	3' UTR	UP	135189540	135189741	201	+
	Glyr1	16	0.011749	-1.93	1.53688	0.62	5' UTR	UP	4867332	4867631	299	-
	Ints4	7	0.0251189	-1.6	1.53688	0.62	stop codon	UP	97190404	97190605	201	+
	Topbp1	9	0.0467735	-1.33	1.53581	0.619	Exon	UP	103210026	103211365	249	+
	Agfg1	1	0.0190546	-1.72	1.53475	0.618	3' UTR	UP	82875678	82875828	150	+
	Mitf	6	0.00295121	-2.53	1.53368	0.617	3' UTR	UP	97987378	97995182	649	+
	Usp37	1	0.0338844	-1.47	1.53368	0.617	Exon	UP	74489682	74493236	449	-
	Hnrnpc	14	0.00724436	-2.14	1.53262	0.616	start codon	UP	52335998	52341491	149	-
	Setx	2	0.00954993	-2.02	1.53156	0.615	Exon	UP	29048144	29051818	449	+
	Lactb2	1	0.0301995	-1.52	1.5305	0.614	Exon	UP	13708503	13717727	249	-
	Foxj3	4	7.58578e-05	-4.12	1.52944	0.613	Exon	UP	119430689	119430939	250	+
	Ap1g1	8	0.000933254	-3.03	1.52838	0.612	Exon	UP	110580248	110581418	151	+
	Nup98	7	0.0371535	-1.43	1.52838	0.612	Exon	UP	101794758	101796487	251	-
	Adrb1	19	0.0371535	-1.43	1.52626	0.61	Exon	UP	56711592	56711742	150	+
	Car15	16	0.0457088	-1.34	1.52626	0.61	start codon	UP	17655324	17656050	193	-
	Ccdc30	4	0.0120226	-1.92	1.52626	0.61	Exon	UP	119250805	119261298	300	-
	Cycs	6	0.000851138	-3.07	1.52626	0.61	3' UTR	UP	50541414	50541563	149	-
	Gorasp1	9	0.00316228	-2.5	1.5252	0.609	3' UTR	UP	119754788	119755037	249	-
	Zfp703	8	1.69824e-05	-4.77	1.5252	0.609	3' UTR	UP	27469664	27470405	741	+
	Carmil1	13	0.00194984	-2.71	1.52414	0.608	Exon	UP	24259705	24278401	301	-
	Ncoa2	1	0.00131826	-2.88	1.52203	0.606	5' UTR	UP	13260346	13295545	401	-
	Polr3b	10	0.0138038	-1.86	1.52203	0.606	3' UTR	UP	84561596	84562046	450	+
	Hivep1	13	0.0295121	-1.53	1.52098	0.605	Exon	UP	42312571	42312821	250	+
	Kdm5c	X	0.00074131	-3.13	1.52098	0.605	Exon	UP	151025045	151028201	350	+
	Rtl8a	X	0.000147911	-3.83	1.52098	0.605	start codon	UP	52645435	52645730	295	-
	Scn8a	15	0.0074131	-2.13	1.52098	0.605	3' UTR	UP	100942371	100942522	151	+
	Msx1	5	0.0213796	-1.67	1.51992	0.604	3' UTR	UP	37978527	37978676	149	-
	Prr5l	2	0.000177828	-3.75	1.51992	0.604	3' UTR	UP	101546891	101559795	947	-
	Exoc6	19	0.00354813	-2.45	1.51887	0.603	Exon	UP	37588029	37597410	149	+
	Opcml	9	0.0123027	-1.91	1.51887	0.603	3' UTR	UP	28836255	28836406	151	+
	Tmem255b	8	0.0104713	-1.98	1.51782	0.602	3' UTR	UP	13533674	13533825	151	+
	Igsf21	4	0.0144544	-1.84	1.51572	0.6	start codon	UP	139973948	139974146	198	-
	Kmt2d	15	0.040738	-1.39	1.51572	0.6	Exon	UP	98743301	98743652	351	-
	Pex3	10	0.000323594	-3.49	1.51467	0.599	3' UTR	UP	13400077	13400323	246	-
	Rnf214	9	0.0371535	-1.43	1.51362	0.598	3' UTR	UP	45769064	45769214	150	-
	Bcl9l	9	0.00562341	-2.25	1.51257	0.597	start codon	UP	44394171	44394520	349	+
	Dlgap2	8	0.000776247	-3.11	1.51257	0.597	3' UTR	UP	14898535	14899035	500	+
	Akap6	12	0.0186209	-1.73	1.51152	0.596	start codon	UP	52746102	52819771	200	+
	Tns2	15	0.00537032	-2.27	1.51152	0.596	Exon	UP	102019814	102020360	546	+
	Robo1	16	0.0218776	-1.66	1.51047	0.595	Exon	UP	72769444	72774643	151	+
	N4bp1	8	0.00363078	-2.44	1.50943	0.594	3' UTR	UP	87570559	87570709	150	-
	Mrpl47	3	0.000213796	-3.67	1.50629	0.591	3' UTR	UP	32781693	32782650	243	-
	Rsu1	2	0.000776247	-3.11	1.50525	0.59	3' UTR	UP	13082219	13082416	197	-
	Il1r1	1	0.0457088	-1.34	1.5042	0.589	3' UTR	UP	40352217	40352916	699	+
	Nr2f2	7	0.0416869	-1.38	1.5042	0.589	start codon	UP	70009653	70009803	150	-
	Vsig2	9	0.0489779	-1.31	1.50212	0.587	Exon	UP	37452705	37453981	293	+
	Slc45a4	15	0.00457088	-2.34	1.50108	0.586	3' UTR	UP	73453550	73453750	200	-
	Zfp512b	2	0.000691831	-3.16	1.50108	0.586	3' UTR	UP	181226028	181226426	398	-
	Rab7b	1	0.0275423	-1.56	0.0883883	-3.5	3' UTR	Down	131640859	131641010	151	+
	Dlg4	11	0.025704	-1.59	0.11908	-3.07	5' UTR	Down	69919726	69919927	201	+
	Gm36327	6	0.0017378	-2.76	0.126745	-2.98	3' UTR	Down	47655432	47655582	150	+
	Rnaset2a	17	0.0251189	-1.6	0.138696	-2.85	Exon	Down	8347603	8353740	241	-
	Prc1	7	0.0104713	-1.98	0.14161	-2.82	Exon	Down	79959186	79960588	150	+
	St8sia4	1	2.95121e-05	-4.53	0.188156	-2.41	Exon	Down	95555283	95555433	150	-
	Lrrfip1	1	0.00074131	-3.13	0.193446	-2.37	3' UTR	Down	91043657	91043858	201	+
	Acan	7	0.00467735	-2.33	0.20733	-2.27	Exon	Down	78749026	78749227	201	+
	Slc25a27	17	0.0281838	-1.55	0.228458	-2.13	3' UTR	Down	43956575	43956725	150	-
	Ppl	16	0.0398107	-1.4	0.230047	-2.12	Exon	Down	4907292	4907442	150	-
	Fut10	8	0.00281838	-2.55	0.233258	-2.1	3' UTR	Down	31751230	31751380	150	+
	Impact	18	0.00831764	-2.08	0.236514	-2.08	Exon	Down	13098124	13098275	151	+
	Rgs22	15	0.0316228	-1.5	0.238159	-2.07	Exon	Down	36099793	36099943	150	-
	Gcnt4	13	0.0131826	-1.88	0.243164	-2.04	Exon	Down	97082796	97082946	150	+
	Ccdc141	2	0.00588844	-2.23	0.246558	-2.02	Exon	Down	76875974	76879967	200	-
	Lyl1	8	0.00870964	-2.06	0.283221	-1.82	3' UTR	Down	85430895	85431094	199	+
	Scfd2	5	0.0416869	-1.38	0.287175	-1.8	3' UTR	Down	74618971	74619122	151	-
	Klhl40	9	0.0199526	-1.7	0.301452	-1.73	5' UTR	Down	121606819	121606967	148	+
	Ifit1bl1	19	0.00295121	-2.53	0.303549	-1.72	3' UTR	Down	34570337	34570487	150	-
	Fut9	4	6.91831e-09	-8.16	0.30566	-1.71	3' UTR	Down	25613578	25613829	251	-
	Impact	18	0.00398107	-2.4	0.30566	-1.71	Exon	Down	13100171	13100472	301	+
	Tiam2	17	0.0281838	-1.55	0.307786	-1.7	Exon	Down	3471577	3471778	201	+
	Ptk2	15	0.0162181	-1.79	0.346277	-1.53	5' UTR	Down	73295741	73295892	151	-
	Rora	9	0.0138038	-1.86	0.346277	-1.53	3' UTR	Down	69293129	69293330	201	+
	Mfap1b	2	3.38844e-06	-5.47	0.348686	-1.52	3' UTR	Down	121292245	121292924	597	-
	Ankrd17	5	0.0338844	-1.47	0.356013	-1.49	5' UTR	Down	90514685	90514886	201	-
	Rassf4	6	0.00331131	-2.48	0.373712	-1.42	3' UTR	Down	116612717	116613118	401	-
	Fam111a	19	0.0446684	-1.35	0.376312	-1.41	Exon	Down	12564692	12564893	201	+
	Nin	12	0.00446684	-2.35	0.378929	-1.4	5' UTR	Down	70159575	70159776	201	-
	Ntmt1	2	0.0281838	-1.55	0.378929	-1.4	Exon	Down	30706096	30706590	494	+
	Stxbp4	11	0.0144544	-1.84	0.381565	-1.39	stop codon	Down	90439685	90442927	201	-
	Zfp759	13	0.0416869	-1.38	0.397768	-1.33	Exon	Down	67286890	67287040	150	+
	Adat1	8	0.0162181	-1.79	0.403321	-1.31	3' UTR	Down	112694194	112694345	151	-
	Adam17	12	5.37032e-06	-5.27	0.406126	-1.3	Exon	Down	21378126	21382135	300	-
	Bche	3	0.0457088	-1.34	0.408951	-1.29	Exon	Down	73547278	73556024	151	-
	Scly	1	4.36516e-05	-4.36	0.411796	-1.28	5' UTR	Down	91228303	91230581	150	+
	Anks1	17	0.0446684	-1.35	0.41466	-1.27	5' UTR	Down	28259850	28260001	151	+
	Atp11a	8	0.00467735	-2.33	0.417544	-1.26	5' UTR	Down	12807065	12807216	151	+
	Fbxl14	6	0.00158489	-2.8	0.417544	-1.26	3' UTR	Down	119459308	119459458	150	+
	Tbc1d31	15	0.0398107	-1.4	0.423373	-1.24	Exon	Down	57804034	57804184	150	+
	1810010H24Rik	11	0.0331131	-1.48	0.426317	-1.23	3' UTR	Down	106920624	106920823	199	+
	Fubp3	2	0.000123027	-3.91	0.429283	-1.22	5' UTR	Down	31473251	31486627	199	+
	Gm38666	18	0.0223872	-1.65	0.429283	-1.22	Exon	Down	37101081	37101430	349	+
	Nfe2l3	6	0.0204174	-1.69	0.432269	-1.21	Exon	Down	51434702	51434853	151	+
	Zfp937	2	0.0194984	-1.71	0.435275	-1.2	3' UTR	Down	150082016	150082267	251	+
	Alk	17	0.030903	-1.51	0.441351	-1.18	Exon	Down	72176597	72176797	200	-
	Gm9997	12	0.0162181	-1.79	0.441351	-1.18	3' UTR	Down	70159571	70159818	247	+
	Prr12	7	0.00194984	-2.71	0.441351	-1.18	Exon	Down	44698518	44698669	151	-
	Otud7b	3	0.0371535	-1.43	0.444421	-1.17	3' UTR	Down	96066453	96066604	151	+
	Ccl28	13	0.0489779	-1.31	0.45376	-1.14	3' UTR	Down	120112422	120112671	249	+
	Chadl	15	0.0288403	-1.54	0.45376	-1.14	3' UTR	Down	81575873	81576023	150	-
	Cep295	9	0.0331131	-1.48	0.456916	-1.13	3' UTR	Down	15228359	15228855	151	-
	Fank1	7	0.0158489	-1.8	0.456916	-1.13	3' UTR	Down	133482337	133482533	196	+
	Gask1b	3	0.0316228	-1.5	0.456916	-1.13	Exon	Down	79793995	79794195	200	+
	Asxl3	18	0.0239883	-1.62	0.460094	-1.12	3' UTR	Down	22662533	22662734	201	+
	Cdkl2	5	0.0102329	-1.99	0.460094	-1.12	3' UTR	Down	92155529	92155680	151	-
	Septin6	X	0.00933254	-2.03	0.460094	-1.12	5' UTR	Down	36253163	36253313	150	-
	Zfp606	7	0.0389045	-1.41	0.460094	-1.12	3' UTR	Down	12228513	12228713	200	+
	Neto1	18	0.0446684	-1.35	0.463294	-1.11	5' UTR	Down	86411659	86411810	151	+
	Spidr	16	0.0288403	-1.54	0.463294	-1.11	5' UTR	Down	15932751	15936825	249	-
	Ctbp2	7	0.000213796	-3.67	0.466516	-1.1	5' UTR	Down	132724985	132725135	150	-
	Mtus1	8	0.0128825	-1.89	0.466516	-1.1	Exon	Down	41536052	41536452	400	-
	Zkscan7	9	0.025704	-1.59	0.466516	-1.1	Exon	Down	122724057	122724406	349	+
	Tmem170	8	0.0389045	-1.41	0.469761	-1.09	3' UTR	Down	112592549	112592699	150	-
	Urb2	8	0.0354813	-1.45	0.469761	-1.09	Exon	Down	124755319	124755470	151	+
	Wls	3	0.0245471	-1.61	0.469761	-1.09	3' UTR	Down	159643027	159643227	200	+
	Pik3c2a	7	0.00831764	-2.08	0.473029	-1.08	5' UTR	Down	116017059	116017260	201	-
	Zfp605	5	0.0141254	-1.85	0.473029	-1.08	Exon	Down	110272277	110275228	150	+
	Hlcs	16	0.0138038	-1.86	0.476319	-1.07	3' UTR	Down	93931250	93931401	151	-
	Pdcd11	19	1.65959e-05	-4.78	0.476319	-1.07	Exon	Down	47101723	47102074	351	+
	Adra1a	14	0.0102329	-1.99	0.482968	-1.05	3' UTR	Down	66976383	66976634	251	+
	Cdh7	1	0.0380189	-1.42	0.486327	-1.04	3' UTR	Down	110065865	110066116	251	+
	Tek	4	0.0389045	-1.41	0.486327	-1.04	5' UTR	Down	94627569	94627818	249	+
	Ophn1	X	7.24436e-05	-4.14	0.493116	-1.02	3' UTR	Down	97601623	97601973	350	-
	Rom1	19	0.0123027	-1.91	0.493116	-1.02	3' UTR	Down	8904794	8904992	198	-
	Zfp40	17	0.0416869	-1.38	0.493116	-1.02	5' UTR	Down	23410742	23412164	150	-
	Gramd4	15	0.000158489	-3.8	0.496546	-1.01	3' UTR	Down	86021088	86021289	201	+
	Frmd5	2	0.000229087	-3.64	0.501041	-0.997	3' UTR	Down	121376705	121376955	250	-
	Timm8a1	X	0.0112202	-1.95	0.502084	-0.994	Exon	Down	133438886	133442223	148	-
	Gm10130	2	0.0446684	-1.35	0.503478	-0.99	3' UTR	Down	150168136	150168435	299	+
	Rela	19	0.00151356	-2.82	0.504876	-0.986	3' UTR	Down	5697617	5697766	149	+
	Myoc	1	0.000691831	-3.16	0.506628	-0.981	Exon	Down	162467015	162475030	397	+
	Dpysl3	18	0.0169824	-1.77	0.50698	-0.98	5' UTR	Down	43496611	43506235	150	-
	Mest	6	0.0074131	-2.13	0.509799	-0.972	3' UTR	Down	30756173	30756473	300	+
	Tmem241	18	0.0316228	-1.5	0.510506	-0.97	3' UTR	Down	12116235	12116586	351	-
	Angptl2	2	0.0102329	-1.99	0.51086	-0.969	5' UTR	Down	33106160	33118320	498	+
	Sfxn4	19	0.000162181	-3.79	0.511569	-0.967	3' UTR	Down	60827188	60827389	201	-
	Col3a1	1	0.0186209	-1.73	0.511923	-0.966	3' UTR	Down	45386951	45387922	249	+
	Mettl7a1	15	0.00245471	-2.61	0.512989	-0.963	start codon	Down	100202067	100202247	150	+
	Chd2	7	0.00030903	-3.51	0.513701	-0.961	3' UTR	Down	73078392	73078593	201	-
	Alad	4	3.80189e-05	-4.42	0.514413	-0.959	3' UTR	Down	62425216	62425516	300	-
	Kcnh7	2	0.00812831	-2.09	0.515484	-0.956	Exon	Down	62533365	62536268	200	-
	Plcxd1	5	0.0281838	-1.55	0.515484	-0.956	stop codon	Down	110253621	110253819	198	+
	Khnyn	14	0.042658	-1.37	0.516557	-0.953	Exon	Down	56124448	56124699	251	+
	Ppp2r3c	12	0.0138038	-1.86	0.516557	-0.953	3' UTR	Down	55328342	55328493	151	-
	Sema3g	14	0.00389045	-2.41	0.517274	-0.951	3' UTR	Down	30949828	30950177	349	+
	Fmo2	1	0.0331131	-1.48	0.517632	-0.95	Exon	Down	162704381	162704582	201	-
	Pir	X	0.0112202	-1.95	0.51979	-0.944	3' UTR	Down	163155475	163155718	243	+
	Prss23	7	0.0436516	-1.36	0.51979	-0.944	3' UTR	Down	89158638	89158788	150	-
	Gm10033	8	0.00275423	-2.56	0.520511	-0.942	Exon	Down	69825820	69826420	600	-
	Trim9	12	0.0398107	-1.4	0.520872	-0.941	3' UTR	Down	70310909	70311110	201	-
	Fam78b	1	0.0020893	-2.68	0.522318	-0.937	3' UTR	Down	166916872	166917073	201	+
	Atp11b	3	0.00851138	-2.07	0.523042	-0.935	5' UTR	Down	35808302	35808503	201	+
	Mettl27	5	0.0354813	-1.45	0.523768	-0.933	start codon	Down	134961544	134961694	150	+
	Riok2	17	0.00125893	-2.9	0.527411	-0.923	5' UTR	Down	17594843	17598041	150	+
	Epb41l1	2	0.00141254	-2.85	0.530712	-0.914	start codon	Down	156317505	156317706	201	+
	Nudt16	9	0.000660693	-3.18	0.531816	-0.911	Exon	Down	105008455	105008703	248	-
	Ecscr	18	0.0169824	-1.77	0.532185	-0.91	3' UTR	Down	35846285	35846483	198	-
	Ints6l	X	0.000120226	-3.92	0.532185	-0.91	3' UTR	Down	55551746	55552507	348	+
	Sh3rf3	10	0.00263027	-2.58	0.532554	-0.909	5' UTR	Down	58649330	58649630	300	+
	Rbm12b2	4	0.0107152	-1.97	0.532923	-0.908	3' UTR	Down	12095946	12096147	201	+
	Zfp697	3	0.0104713	-1.98	0.534403	-0.904	3' UTR	Down	98336034	98336385	351	+
	Akr1e1	13	0.000380189	-3.42	0.535144	-0.902	5' UTR	Down	4652694	4659113	300	-
	Pkd1	17	0.00281838	-2.55	0.535144	-0.902	5' UTR	Down	24784270	24784521	251	+
	Hecw1	13	0.0204174	-1.69	0.537375	-0.896	5' UTR	Down	14697573	14697724	151	-
	Bin3	14	0.00128825	-2.89	0.540737	-0.887	3' UTR	Down	70374669	70374918	249	+
	Nkain3	4	0.0380189	-1.42	0.542615	-0.882	3' UTR	Down	20117076	20117327	251	-
	Arhgap27	11	0.000812831	-3.09	0.543744	-0.879	3' UTR	Down	103223553	103223753	200	-
	Zfp637	6	0.00660693	-2.18	0.54601	-0.873	start codon	Down	117818194	117819053	249	+
	Scaper	9	0.000549541	-3.26	0.547906	-0.868	Exon	Down	55819391	55823322	250	-
	Pik3c3	18	7.07946e-05	-4.15	0.549046	-0.865	Exon	Down	30415039	30423587	251	+
	Tmem216	19	0.020893	-1.68	0.550953	-0.86	3' UTR	Down	10528163	10528311	148	-
	Zfhx4	3	0.0301995	-1.52	0.551335	-0.859	Exon	Down	5465220	5465571	351	+
	Gtf3c5	2	0.00245471	-2.61	0.552099	-0.857	Exon	Down	28457781	28459377	250	-
	Cyp7b1	3	0.00489779	-2.31	0.553632	-0.853	3' UTR	Down	18126753	18126903	150	-
	Ddx3y	Y	0.00416869	-2.38	0.5544	-0.851	3' UTR	Down	1261464	1261665	201	-
	Ppargc1b	18	0.0436516	-1.36	0.5544	-0.851	Exon	Down	61443700	61444049	349	-
	Phf20l1	15	0.0338844	-1.47	0.554785	-0.85	3' UTR	Down	66514247	66514648	401	+
	Mterf1a	5	0.020893	-1.68	0.555554	-0.848	3' UTR	Down	3940702	3941198	496	-
	Trp53inp1	4	0.00933254	-2.03	0.55594	-0.847	3' UTR	Down	11167919	11169945	251	+
	Tenm3	8	0.00354813	-2.45	0.557097	-0.844	Exon	Down	48763694	48766292	151	-
	Upf3b	X	0.000549541	-3.26	0.557097	-0.844	5' UTR	Down	36363180	36366246	400	-
	Plekhh3	11	0.00190546	-2.72	0.557483	-0.843	3' UTR	Down	101053603	101053802	199	-
	Fam135a	1	0.000138038	-3.86	0.558256	-0.841	Exon	Down	24067391	24067789	398	-
	Mief2	11	0.00776247	-2.11	0.558644	-0.84	3' UTR	Down	60622985	60623134	149	+
	Spsb2	6	0.0229087	-1.64	0.558644	-0.84	3' UTR	Down	124786693	124787287	295	+
	Akap10	11	0.00933254	-2.03	0.560583	-0.835	3' UTR	Down	61757875	61758026	151	-
	Dsel	1	0.020893	-1.68	0.560583	-0.835	3' UTR	Down	111786780	111787031	251	-
	Cecr2	6	0.0346737	-1.46	0.560972	-0.834	3' UTR	Down	120742297	120743625	300	+
	Tdg	10	0.0288403	-1.54	0.560972	-0.834	Exon	Down	82474709	82477349	201	+
	Fem1a	17	0.00812831	-2.09	0.564482	-0.825	3' UTR	Down	56568468	56568767	299	+
	Rab9b	X	0.00281838	-2.55	0.566049	-0.821	start codon	Down	135769155	135769305	150	-
	Resf1	6	0.0380189	-1.42	0.566049	-0.821	Exon	Down	149227140	149227790	650	+
	Akap1	11	0.0467735	-1.33	0.570777	-0.809	stop codon	Down	88732063	88734500	150	-
	Qrsl1	10	0.0112202	-1.95	0.570777	-0.809	5' UTR	Down	43772098	43777692	149	-
	H13	2	0.00630957	-2.2	0.571173	-0.808	3' UTR	Down	152547297	152547647	350	+
	Dennd4a	9	0.0457088	-1.34	0.571965	-0.806	Exon	Down	64746123	64746274	151	+
	Dock10	1	0.01	-2	0.572362	-0.805	5' UTR	Down	80736082	80736233	151	-
	Syt12	19	0.0269153	-1.57	0.572362	-0.805	5' UTR	Down	4526971	4527121	150	-
	Plcxd2	16	0.00120226	-2.92	0.573951	-0.801	3' UTR	Down	45780471	45780672	201	-
	Pwp2	10	0.00371535	-2.43	0.574747	-0.799	Exon	Down	78016023	78016953	151	-
	Ptpru	4	0.0323594	-1.49	0.575146	-0.798	3' UTR	Down	131495916	131496116	200	-
	Fam126a	5	0.0251189	-1.6	0.575944	-0.796	5' UTR	Down	24196765	24234654	150	-
	Vcp	4	0.00234423	-2.63	0.576743	-0.794	Exon	Down	42980913	42982848	199	-
	Arhgef4	1	0.0389045	-1.41	0.577143	-0.793	5' UTR	Down	34760915	34761165	250	+
	Axin2	11	0.00912011	-2.04	0.577943	-0.791	5' UTR	Down	108813985	108814185	200	+
	Akap17b	X	0.020893	-1.68	0.578344	-0.79	3' UTR	Down	35873712	35874011	299	-
	Scoc	8	0.00112202	-2.95	0.578344	-0.79	3' UTR	Down	84161664	84161862	198	-
	Thap1	8	0.0389045	-1.41	0.579146	-0.788	5' UTR	Down	26648295	26648493	198	+
	Clasp2	9	0.0177828	-1.75	0.579548	-0.787	start codon	Down	113622327	113622528	201	+
	Lmnb2	10	9.77237e-07	-6.01	0.579548	-0.787	Exon	Down	80740010	80741052	697	-
	Usp32	11	0.0323594	-1.49	0.579548	-0.787	5' UTR	Down	84994762	85030647	201	-
	Ap5m1	14	8.31764e-05	-4.08	0.580352	-0.785	5' UTR	Down	49304318	49311502	500	+
	Pdyn	2	0.0436516	-1.36	0.580754	-0.784	start codon	Down	129540385	129541758	201	-
	Nav3	10	0.040738	-1.39	0.583175	-0.778	5' UTR	Down	110052701	110052902	201	-
	Prpf38a	4	0.0354813	-1.45	0.583175	-0.778	5' UTR	Down	108434195	108436337	246	-
	Thoc2l	5	0.0190546	-1.72	0.583175	-0.778	Exon	Down	104668011	104668510	499	+
	Avl9	6	0.0057544	-2.24	0.583579	-0.777	3' UTR	Down	56734405	56734606	201	+
	Brcc3	X	0.00436516	-2.36	0.585199	-0.773	3' UTR	Down	74493608	74493759	151	+
	Pde4dip	3	0.0018197	-2.74	0.585605	-0.772	3' UTR	Down	97648009	97648210	201	-
	Zfp995	17	0.0204174	-1.69	0.586418	-0.77	stop codon	Down	22098484	22098983	499	-
	Alkbh8	9	8.70964e-05	-4.06	0.586824	-0.769	Exon	Down	3385158	3385559	401	+
	Ankrd33b	15	0.00213796	-2.67	0.587638	-0.767	3' UTR	Down	31296366	31296517	151	-
	Abcc4	14	0.025704	-1.59	0.588046	-0.766	3' UTR	Down	118721550	118721801	251	-
	Gfra1	19	0.00102329	-2.99	0.58927	-0.763	5' UTR	Down	58442823	58443181	251	-
	Smoc1	12	0.0011749	-2.93	0.58927	-0.763	Exon	Down	81217041	81226477	249	+
	Skida1	2	0.0338844	-1.47	0.589678	-0.762	3' UTR	Down	18050037	18050187	150	-
	Srr	11	0.00954993	-2.02	0.589678	-0.762	5' UTR	Down	74810314	74816485	250	-
	Csrnp2	15	0.000269153	-3.57	0.590906	-0.759	3' UTR	Down	100377550	100377750	200	-
	Gas7	11	0.0263027	-1.58	0.590906	-0.759	start codon	Down	67462116	67477415	150	+
	Gpr89	3	0.000549541	-3.26	0.590906	-0.759	3' UTR	Down	96776459	96776858	399	-
	Masp1	16	0.0223872	-1.65	0.590906	-0.759	5' UTR	Down	23332761	23339479	251	-
	Zfp202	9	0.0213796	-1.67	0.590906	-0.759	3' UTR	Down	40123058	40123855	797	+
	Lifr	15	0.0239883	-1.62	0.591726	-0.757	3' UTR	Down	7222837	7223037	200	+
	Synj2bp	12	0.0371535	-1.43	0.592136	-0.756	3' UTR	Down	81547297	81547448	151	-
	Gm14410	2	0.00162181	-2.79	0.592957	-0.754	Exon	Down	176885234	176885581	347	-
	Bbs7	3	0.00263027	-2.58	0.593368	-0.753	Exon	Down	36648637	36653511	199	-
	Iqcc	4	0.0239883	-1.62	0.594604	-0.75	3' UTR	Down	129509705	129510100	395	-
	Rab21	10	2.69153e-05	-4.57	0.594604	-0.75	5' UTR	Down	115151293	115151491	198	-
	Slf1	13	0.0109648	-1.96	0.594604	-0.75	Exon	Down	77191999	77194789	299	-
	Pigg	5	0.0169824	-1.77	0.595016	-0.749	3' UTR	Down	108496726	108496926	200	+
	Gnpda2	5	0.00912011	-2.04	0.595428	-0.748	3' UTR	Down	69732990	69733290	300	-
	Mus81	19	0.000436516	-3.36	0.595841	-0.747	Exon	Down	5535149	5535530	150	-
	Samd12	15	0.0138038	-1.86	0.596254	-0.746	3' UTR	Down	53325333	53337742	301	-
	Bptf	11	0.000109648	-3.96	0.597082	-0.744	Exon	Down	106972203	106977555	400	-
	Foxj2	6	0.0229087	-1.64	0.597082	-0.744	5' UTR	Down	122797192	122797490	298	+
	Prpf4	4	0.000467735	-3.33	0.597082	-0.744	start codon	Down	62327051	62330066	399	+
	Ddx3y	Y	0.000436516	-3.36	0.598324	-0.741	5' UTR	Down	1279561	1284575	351	-
	Slc25a32	15	0.020893	-1.68	0.598739	-0.74	3' UTR	Down	38959291	38959490	199	-
	Prpf18	2	0.0107152	-1.97	0.600818	-0.735	3' UTR	Down	4629016	4629267	251	-
	Baz2b	2	0.040738	-1.39	0.602904	-0.73	Exon	Down	59744314	59744515	201	-
	Gatb	3	0.00114815	-2.94	0.60374	-0.728	Exon	Down	85559644	85560524	150	+
	Ibtk	9	0.00446684	-2.35	0.604578	-0.726	5' UTR	Down	85625444	85625843	399	-
	Pcdh19	X	0.0199526	-1.7	0.605417	-0.724	3' UTR	Down	132488188	132488388	200	-
	Cnot4	6	0.0169824	-1.77	0.607518	-0.719	Exon	Down	35047218	35055095	200	-
	Zfp282	6	0.0416869	-1.38	0.607518	-0.719	Exon	Down	47857040	47857190	150	+
	Olfml3	3	4.67735e-05	-4.33	0.608783	-0.716	Exon	Down	103643403	103643751	348	-
	Mrgbp	2	0.0363078	-1.44	0.609628	-0.714	Exon	Down	180224656	180225251	150	+
	Agps	2	0.00831764	-2.08	0.61005	-0.713	Exon	Down	75662675	75662825	150	+
	Pogk	1	0.00436516	-2.36	0.61005	-0.713	5' UTR	Down	166231113	166236653	301	-
	Ttc28	5	0.0389045	-1.41	0.61005	-0.713	Exon	Down	111371588	111372189	601	+
	Taf1	X	0.00042658	-3.37	0.610473	-0.712	Exon	Down	100577126	100584375	351	+
	Papss2	19	0.0239883	-1.62	0.612593	-0.707	5' UTR	Down	32597449	32611398	250	+
	Jam2	16	0.00724436	-2.14	0.613017	-0.706	3' UTR	Down	84619928	84620129	201	+
	Ang	14	0.00562341	-2.25	0.615146	-0.701	start codon	Down	51328631	51333525	148	+
	Grb10	11	0.000123027	-3.91	0.615146	-0.701	3' UTR	Down	11883143	11883443	300	-
	Gtpbp8	16	0.0190546	-1.72	0.615146	-0.701	3' UTR	Down	44559386	44559580	194	-
	Rabgap1l	1	0.0263027	-1.58	0.615146	-0.701	5' UTR	Down	160179438	160179689	251	-
	Gpatch4	3	0.0114815	-1.94	0.615572	-0.7	Exon	Down	87958530	87959162	151	+
	Nepro	16	0.018197	-1.74	0.615572	-0.7	3' UTR	Down	44559403	44559552	149	+
	Scaf8	17	0.00331131	-2.48	0.615572	-0.7	3' UTR	Down	3248835	3249084	249	+
	Prkar2b	12	0.00691831	-2.16	0.615999	-0.699	Exon	Down	32110833	32111032	199	-
	Spg20	3	0.0074131	-2.13	0.615999	-0.699	start codon	Down	55019549	55019749	200	+
	Zfp207	11	0.0204174	-1.69	0.615999	-0.699	Exon	Down	80296346	80296596	250	+
	Mbtps2	X	0.0489779	-1.31	0.616426	-0.698	3' UTR	Down	156333916	156334067	151	-
	Nyap1	5	0.00389045	-2.41	0.616854	-0.697	3' UTR	Down	137729736	137729984	248	-
	Fcgrt	7	0.0107152	-1.97	0.617281	-0.696	5' UTR	Down	44752629	44753196	201	-
	Tfam	10	0.0354813	-1.45	0.617709	-0.695	3' UTR	Down	71062736	71062935	199	-
	Nufip2	11	0.0229087	-1.64	0.618566	-0.693	3' UTR	Down	77600825	77600975	150	+
	Mtmr9	14	0.00213796	-2.67	0.618995	-0.692	3' UTR	Down	63758693	63758844	151	-
	Pnpla6	8	0.0120226	-1.92	0.618995	-0.692	stop codon	Down	3594116	3594267	151	+
	Sirt7	11	0.00630957	-2.2	0.620714	-0.688	start codon	Down	120515529	120515840	245	-
	Gabrg1	5	0.00301995	-2.52	0.621144	-0.687	Exon	Down	70911379	70912561	300	-
	Sptlc1	13	0.0363078	-1.44	0.621575	-0.686	3' UTR	Down	53487430	53487679	249	-
	Unc13c	9	0.000549541	-3.26	0.621575	-0.686	3' UTR	Down	73387851	73390914	601	-
	Adnp2	18	0.0109648	-1.96	0.622869	-0.683	Exon	Down	80172649	80172848	199	-
	Smim17	7	0.00190546	-2.72	0.622869	-0.683	start codon	Down	6418192	6430087	297	+
	Tnrc18	5	0.00457088	-2.34	0.623301	-0.682	Exon	Down	142741176	142741327	151	-
	Cc2d2a	5	0.018197	-1.74	0.624165	-0.68	5' UTR	Down	43829708	43839138	349	+
	Rbm10	X	0.00676083	-2.17	0.624165	-0.68	5' UTR	Down	20505688	20509006	151	+
	Hip1	5	0.00131826	-2.88	0.624598	-0.679	Exon	Down	135459112	135460504	251	-
	Rnf2	1	0.00114815	-2.94	0.624598	-0.679	3' UTR	Down	151346977	151347445	248	-
	Rngtt	4	0.00562341	-2.25	0.625031	-0.678	3' UTR	Down	33501214	33501465	251	+
	Apoc1	7	0.00363078	-2.44	0.626332	-0.675	3' UTR	Down	19423450	19426354	278	-
	Pdzd2	15	0.000446684	-3.35	0.626332	-0.675	5' UTR	Down	12445642	12458274	500	-
	Fance	17	0.0371535	-1.43	0.626767	-0.674	Exon	Down	28534661	28535055	394	+
	Slc35e3	10	0.000660693	-3.18	0.626767	-0.674	3' UTR	Down	117571025	117571473	448	-
	Hspa1b	17	0.0030903	-2.51	0.627201	-0.673	Exon	Down	35176932	35177327	395	-
	Shoc2	19	0.0288403	-1.54	0.627636	-0.672	5' UTR	Down	53933310	53938265	150	+
	Ctr9	7	1.86209e-05	-4.73	0.628071	-0.671	3' UTR	Down	110655133	110655534	401	+
	Fosl2	5	0.000954993	-3.02	0.628071	-0.671	5' UTR	Down	32292997	32293397	400	+
	Gfod2	8	0.025704	-1.59	0.628071	-0.671	3' UTR	Down	106442823	106443024	201	-
	Alkbh4	5	0.00676083	-2.17	0.628507	-0.67	3' UTR	Down	136169456	136169956	500	+
	Htt	5	1.47911e-06	-5.83	0.628507	-0.67	3' UTR	Down	35066084	35066335	251	+
	Kcns1	2	0.00223872	-2.65	0.629379	-0.668	3' UTR	Down	164006380	164006827	447	-
	Rab11fip2	19	0.0107152	-1.97	0.629815	-0.667	5' UTR	Down	59925637	59927664	301	-
	Dcaf1	9	0.00870964	-2.06	0.630252	-0.666	5' UTR	Down	106699150	106708098	300	+
	Tm9sf1	14	0.000537032	-3.27	0.631564	-0.663	Exon	Down	55878731	55879027	296	-
	Vps54	11	0.00380189	-2.42	0.631564	-0.663	3' UTR	Down	21266879	21270192	447	+
	Akap13	7	0.0323594	-1.49	0.632002	-0.662	3' UTR	Down	75400407	75400708	301	+
	Pde4b	4	0.020893	-1.68	0.632002	-0.662	5' UTR	Down	102112208	102112508	300	+
	Tmed5	5	0.00169824	-2.77	0.632002	-0.662	3' UTR	Down	108272341	108273780	298	-
	Cbx4	11	0.00158489	-2.8	0.632878	-0.66	5' UTR	Down	118976812	118977013	201	-
	Marchf11	15	0.0331131	-1.48	0.632878	-0.66	3' UTR	Down	26409226	26409573	347	+
	Rimkla	4	0.00141254	-2.85	0.632878	-0.66	3' UTR	Down	119324859	119325604	745	-
	Rims4	2	0.0416869	-1.38	0.632878	-0.66	3' UTR	Down	163703524	163703674	150	-
	Ar	X	0.0151356	-1.82	0.633317	-0.659	3' UTR	Down	97363486	97363785	299	+
	Dot1l	10	0.00371535	-2.43	0.633317	-0.659	3' UTR	Down	80629602	80629802	200	+
	Snx4	16	0.00223872	-2.65	0.635075	-0.655	Exon	Down	33097357	33108100	250	+
	Ccdc96	5	0.0169824	-1.77	0.635516	-0.654	3' UTR	Down	36642877	36643823	946	+
	S100a11	3	0.0025704	-2.59	0.635516	-0.654	5' UTR	Down	93427848	93431483	138	+
	Exoc8	8	0.00645654	-2.19	0.635957	-0.653	3' UTR	Down	125621461	125621710	249	-
	Serpinf1	11	0.0380189	-1.42	0.63728	-0.65	5' UTR	Down	75307220	75313349	150	-
	Afdn	17	0.0020893	-2.68	0.637722	-0.649	3' UTR	Down	14122821	14124361	301	+
	Vrk2	11	0.00891251	-2.05	0.637722	-0.649	Exon	Down	26421446	26433160	490	-
	D830031N03Rik	4	0.00616595	-2.21	0.638607	-0.647	5' UTR	Down	123304111	123304609	498	-
	Trib2	12	0.0165959	-1.78	0.638607	-0.647	5' UTR	Down	15865684	15865835	151	-
	Zfp507	7	0.00316228	-2.5	0.638607	-0.647	3' UTR	Down	35474004	35474352	348	-
	Csgalnact1	8	0.0338844	-1.47	0.63905	-0.646	3' UTR	Down	68809928	68810326	398	-
	Tle1	4	0.000147911	-3.83	0.63905	-0.646	5' UTR	Down	72059504	72075739	251	-
	Id1	2	0.00177828	-2.75	0.639493	-0.645	5' UTR	Down	152578218	152578364	146	+
	Plekha7	7	0.00512861	-2.29	0.639493	-0.645	Exon	Down	115757568	115763669	449	-
	Smug1	15	0.00467735	-2.33	0.639493	-0.645	3' UTR	Down	103063959	103064309	350	-
	Dock7	4	0.00524807	-2.28	0.639936	-0.644	Exon	Down	98855528	98861453	350	-
	Gopc	10	0.0151356	-1.82	0.64038	-0.643	3' UTR	Down	52215103	52215253	150	-
	Grem2	1	0.0338844	-1.47	0.640824	-0.642	3' UTR	Down	174661599	174661799	200	-
	Mfn1	3	0.000128825	-3.89	0.640824	-0.642	Exon	Down	32586144	32592461	200	+
	Nsdhl	X	5.62341e-05	-4.25	0.640824	-0.642	3' UTR	Down	72001049	72001296	247	+
	Adamts4	1	0.0263027	-1.58	0.641713	-0.64	3' UTR	Down	171088891	171089140	249	+
	Zkscan1	5	0.0213796	-1.67	0.641713	-0.64	3' UTR	Down	138103988	138104188	200	+
	Rnf111	9	0.00436516	-2.36	0.642158	-0.639	Exon	Down	70350743	70350993	250	-
	Ttc39b	4	0.0295121	-1.53	0.642158	-0.639	3' UTR	Down	83140481	83140782	301	-
	Ctu1	7	0.017378	-1.76	0.642603	-0.638	3' UTR	Down	43326342	43326984	642	+
	Gm19410	8	0.0104713	-1.98	0.642603	-0.638	Exon	Down	36276056	36276405	349	+
	Gng12	6	0.000295121	-3.53	0.642603	-0.638	start codon	Down	66873430	66874043	250	+
	Lgi2	5	0.00954993	-2.02	0.643941	-0.635	3' UTR	Down	52690908	52691157	249	-
	Dars2	1	0.0295121	-1.53	0.644834	-0.633	5' UTR	Down	160897785	160898036	251	-
	Gapvd1	2	3.0903e-05	-4.51	0.644834	-0.633	3' UTR	Down	34567384	34567683	299	-
	Zfp831	2	0.00489779	-2.31	0.644834	-0.633	Exon	Down	174485563	174486014	451	+
	Sacs	14	0.0223872	-1.65	0.645281	-0.632	3' UTR	Down	61440307	61440607	300	+
	Gstm6	3	0.000389045	-3.41	0.645729	-0.631	start codon	Down	107849725	107858151	400	-
	Htra2	6	1.65959e-05	-4.78	0.645729	-0.631	Exon	Down	83031108	83031355	247	-
	Ikzf5	7	0.0199526	-1.7	0.645729	-0.631	3' UTR	Down	130992212	130992461	249	-
	Mlh3	12	0.0288403	-1.54	0.646176	-0.63	3' UTR	Down	85281537	85281688	151	-
	Ttpal	2	0.00281838	-2.55	0.647073	-0.628	start codon	Down	163449111	163449411	300	+
	Pikfyve	1	0.0234423	-1.63	0.647521	-0.627	3' UTR	Down	65312240	65313025	250	+
	Ctsc	7	0.0190546	-1.72	0.64842	-0.625	Exon	Down	87948693	87951430	150	+
	Kalrn	16	0.00660693	-2.18	0.649319	-0.623	stop codon	Down	33833817	33834339	250	-
	Otulinl	15	0.0229087	-1.64	0.649319	-0.623	5' UTR	Down	27664857	27681590	150	-
	Ss18l1	2	0.0354813	-1.45	0.64977	-0.622	5' UTR	Down	179684325	179684475	150	+
	Akap13	7	0.017378	-1.76	0.65022	-0.621	Exon	Down	75347073	75367533	300	+
	Mtf1	4	0.00758578	-2.12	0.65022	-0.621	5' UTR	Down	124696391	124714095	599	+
	Spry3	MMCHRX_RANDOM_CTG2	0.030903	-1.51	0.65022	-0.621	3' UTR	Down	197687	198186	499	-
	Kcnt1	2	0.0109648	-1.96	0.650671	-0.62	Exon	Down	25801203	25801354	151	+
	Fam76a	4	0.00239883	-2.62	0.651574	-0.618	3' UTR	Down	132627122	132627272	150	-
	Stam2	2	0.0190546	-1.72	0.652025	-0.617	5' UTR	Down	52609956	52626223	199	-
	Arsg	11	1.23027e-05	-4.91	0.652477	-0.616	5' UTR	Down	109380629	109381428	799	+
	Lhx6	2	0.00234423	-2.63	0.65293	-0.615	3' UTR	Down	35972309	35972608	299	-
	Sorcs3	19	0.00467735	-2.33	0.65293	-0.615	Exon	Down	48194762	48195112	350	+
	Togaram1	12	0.0354813	-1.45	0.65293	-0.615	5' UTR	Down	65012747	65012898	151	+
	Dusp19	2	0.0331131	-1.48	0.653383	-0.614	3' UTR	Down	80461322	80461518	196	+
	Hbegf	18	0.00794328	-2.1	0.653383	-0.614	3' UTR	Down	36638919	36639365	446	-
	Prrc1	18	0.00549541	-2.26	0.653383	-0.614	3' UTR	Down	57522293	57522543	250	+
	Ccnd1	7	0.00346737	-2.46	0.654289	-0.612	3' UTR	Down	144485947	144486394	447	-
	Ercc3	18	0.0288403	-1.54	0.654289	-0.612	3' UTR	Down	32402910	32403108	198	+
	Fancl	11	0.01	-2	0.654289	-0.612	stop codon	Down	26421387	26421883	496	+
	Lgr6	1	0.0323594	-1.49	0.654289	-0.612	stop codon	Down	134914184	134914984	800	-
	Scrib	15	0.0158489	-1.8	0.654289	-0.612	Exon	Down	75933599	75934668	201	-
	Zfp26	9	0.0281838	-1.55	0.654289	-0.612	3' UTR	Down	20347244	20347595	351	-
	Cdk20	13	0.020893	-1.68	0.654743	-0.611	3' UTR	Down	64586646	64586894	248	+
	Zfp768	7	0.00831764	-2.08	0.654743	-0.611	5' UTR	Down	126943863	126944436	300	-
	Nat9	11	5.37032e-05	-4.27	0.655197	-0.61	3' UTR	Down	115073703	115074236	444	-
	Ppip5k2	1	0.0169824	-1.77	0.655197	-0.61	3' UTR	Down	97635316	97639508	300	-
	Slc43a2	11	0.0218776	-1.66	0.655651	-0.609	5' UTR	Down	75422951	75423201	250	+
	Atp23	10	0.0134896	-1.87	0.656106	-0.608	3' UTR	Down	126723213	126723513	300	-
	Tln2	9	0.0102329	-1.99	0.656561	-0.607	start codon	Down	67230375	67239031	301	-
	Klhl29	12	0.000616595	-3.21	0.657471	-0.605	start codon	Down	5425281	5425682	401	-
	Phyhd1	2	0.0123027	-1.91	0.657927	-0.604	start codon	Down	30156612	30159782	300	+
	Dcaf12l1	X	0.00204174	-2.69	0.658383	-0.603	Exon	Down	43877978	43878129	151	-
	Rprd2	3	0.025704	-1.59	0.658383	-0.603	Exon	Down	95687770	95691594	201	-
	Cc2d1b	4	0.00870964	-2.06	0.65884	-0.602	3' UTR	Down	108490910	108491310	400	+
	Cep126	9	0.00851138	-2.07	0.65884	-0.602	Exon	Down	8100577	8101027	450	-
	Cmc4	X	0.0190546	-1.72	0.65884	-0.602	3' UTR	Down	74448547	74453164	290	-
	Zup1	10	0.0354813	-1.45	0.659297	-0.601	5' UTR	Down	33824994	33825342	348	-
	Ccdc189	7	0.0147911	-1.83	0.660211	-0.599	start codon	Down	127187074	127187372	298	-
	Coro1b	19	0.00512861	-2.29	0.661127	-0.597	start codon	Down	4198651	4199406	150	+
	Cbr3	16	0.0416869	-1.38	0.662044	-0.595	Exon	Down	93480349	93480496	147	+
	Cpsf4	5	0.0125893	-1.9	0.662044	-0.595	Exon	Down	145115599	145117956	150	+
	Cr1l	1	0.0301995	-1.52	0.662044	-0.595	Exon	Down	194796999	194799883	247	-
	Clasrp	7	0.00707946	-2.15	0.662504	-0.594	5' UTR	Down	19325060	19325965	151	-
	Slc35g2	9	0.0380189	-1.42	0.662504	-0.594	3' UTR	Down	100434311	100434511	200	-
	Vps33b	7	0.0177828	-1.75	0.662504	-0.594	3' UTR	Down	79937597	79939744	150	+
	Mettl3	14	0.0288403	-1.54	0.662963	-0.593	5' UTR	Down	52537323	52537473	150	-
	Rffl	11	0.0263027	-1.58	0.662963	-0.593	Exon	Down	82703279	82703529	250	-
	Dhdh	7	0.0114815	-1.94	0.663423	-0.592	3' UTR	Down	45123072	45123519	447	-
	Dst	1	0.0323594	-1.49	0.663423	-0.592	Exon	Down	34205340	34206124	151	+
	Rimklb	6	0.0165959	-1.78	0.663423	-0.592	5' UTR	Down	122449558	122449909	251	-
	Trim26	17	0.00691831	-2.16	0.663423	-0.592	3' UTR	Down	37169746	37170191	445	+
	Trpm7	2	0.0060256	-2.22	0.664804	-0.589	Exon	Down	126682726	126688035	351	-
	Pcdhga9	18	0.0269153	-1.57	0.665726	-0.587	5' UTR	Down	37870038	37870436	398	+
	Cacna1h	17	0.00524807	-2.28	0.666649	-0.585	Exon	Down	25610150	25610400	250	-
