# Supplementary material for: Comprehensive analysis of N6-methyladenosine-related RNA methylation in the mouse hippocampus after acquired hearing loss
Source: BMC Genomics. 2023 Sep 27;24:577. doi: 10.1186/s12864-023-09697-4 (PMC10537436; doi:10.1186/s12864-023-09697-4)
Supplement: Supplementary file 4 — Supplementary Material 4 [file 12864_2023_9697_MOESM4_ESM.xlsx]

## Sheet: Sheet2
	Table S4. The detailed information of significantly changed mRNA
	Gene_id	FoldChange	Log2FoldChange	p-value	q-value	Regulation	Description	GO_id	GO_term	Pathway	Pathway_description	TF_family
	Kif28	43.4546	5.44144	0.0162293	0.969341	Up	kinesin family member 28	GO:0003777,GO:0005871,GO:0005874,GO:0007005,GO:0007018,GO:0008017,GO:0016887,GO:0031966,GO:0072384	microtubule motor activity|kinesin complex|microtubule|mitochondrion organization|microtubule-based movement|microtubule binding|ATPase|mitochondrial membrane|organelle transport along microtubule
	Nkx1-1	25.3343	4.66302	0.0260227	0.969341	Up	NK1 homeobox 1	GO:0000978,GO:0000981,GO:0005634,GO:0006357,GO:0006629,GO:0010906,GO:0030154,GO:0043467,GO:0050877	RNA polymerase II cis-regulatory region sequence-specific DNA binding|DNA-binding transcription factor activity, RNA polymerase II-specific|nucleus|regulation of transcription by RNA polymerase II|lipid metabolic process|regulation of glucose metabolic process|cell differentiation|regulation of generation of precursor metabolites and energy|nervous system process			Homeobox
	Mybphl	24.4257	4.61033	0.0291509	0.969341	Up	myosin binding protein H-like	GO:0001701,GO:0005737,GO:0036379	in utero embryonic development|cytoplasm|myofilament
	C5ar2	23.3531	4.54554	0.0353948	0.969341	Up	complement component 5a receptor 2	GO:0002430,GO:0004875,GO:0004878,GO:0004930,GO:0005886,GO:0006935,GO:0006954,GO:0007165,GO:0007186,GO:0007200,GO:0007204,GO:0009925,GO:0016020,GO:0016021,GO:0032677,GO:0032715,GO:0032720,GO:0045177,GO:0050679,GO:0070374,GO:0090024	complement receptor mediated signaling pathway|complement receptor activity|complement component C5a receptor activity|G protein-coupled receptor activity|plasma membrane|chemotaxis|inflammatory response|signal transduction|G protein-coupled receptor signaling pathway|phospholipase C-activating G protein-coupled receptor signaling pathway|positive regulation of cytosolic calcium ion concentration…
	Cyp2c65	21.3953	4.41922	0.0416854	0.969341	Up	cytochrome P450, family 2, subfamily c, polypeptide 65	GO:0004497,GO:0005737,GO:0005789,GO:0006082,GO:0006805,GO:0008390,GO:0008392,GO:0008395,GO:0008404,GO:0008405,GO:0016491,GO:0016712,GO:0019373,GO:0020037,GO:0034875,GO:0042738,GO:0043231	monooxygenase activity|cytoplasm|endoplasmic reticulum membrane|organic acid metabolic process|xenobiotic metabolic process|testosterone 16-alpha-hydroxylase activity|arachidonic acid epoxygenase activity|steroid hydroxylase activity|arachidonic acid 14,15-epoxygenase activity|arachidonic acid 11,12-epoxygenase activity|oxidoreductase activity|oxidoreductase activity, acting on paired donors, wit…	mmu00140,mmu00590,mmu00591,mmu00830,mmu04726,mmu04750,mmu05204	Steroid hormone biosynthesis|Arachidonic acid metabolism|Linoleic acid metabolism|Retinol metabolism|Serotonergic synapse|Inflammatory mediator regulation of TRP channels|Chemical carcinogenesis
	Tnfsf8	21.2902	4.41212	0.0411565	0.969341	Up	tumor necrosis factor (ligand) superfamily, member 8	GO:0005125,GO:0005164,GO:0005615,GO:0006955,GO:0016020,GO:0016021,GO:0043374,GO:0045944,GO:0050830	cytokine activity|tumor necrosis factor receptor binding|extracellular space|immune response|membrane|integral component of membrane|CD8-positive, alpha-beta T cell differentiation|positive regulation of transcription by RNA polymerase II|defense response to Gram-positive bacterium	mmu04060	Cytokine-cytokine receptor interaction
	Otoa	17.6678	4.14305	0.0132915	0.969341	Up	otoancorin	GO:0005576,GO:0005886,GO:0007160,GO:0007605,GO:0009986,GO:0016020,GO:0016324,GO:0019226,GO:0031225	extracellular region|plasma membrane|cell-matrix adhesion|sensory perception of sound|cell surface|membrane|apical plasma membrane|transmission of nerve impulse|anchored component of membrane
	Oas1g	16.3892	4.03467	0.0224271	0.969341	Up	2'-5' oligoadenylate synthetase 1G	GO:0001730,GO:0003725,GO:0005634,GO:0005654,GO:0005737,GO:0005739,GO:0005829,GO:0005840,GO:0016020,GO:0045071,GO:0051607,GO:0060700	2'-5'-oligoadenylate synthetase activity|double-stranded RNA binding|nucleus|nucleoplasm|cytoplasm|mitochondrion|cytosol|ribosome|membrane|negative regulation of viral genome replication|defense response to virus|regulation of ribonuclease activity	mmu04621,mmu05160,mmu05162,mmu05164,mmu05168,mmu05169,mmu05171	NOD-like receptor signaling pathway|Hepatitis C|Measles|Influenza A|Herpes simplex virus 1 infection|Epstein-Barr virus infection|Coronavirus disease - COVID-19
	Wnt10b	15.2948	3.93497	0.00924519	0.969341	Up	wingless-type MMTV integration site family, member 10B	GO:0000086,GO:0000122,GO:0005102,GO:0005109,GO:0005125,GO:0005576,GO:0005615,GO:0006357,GO:0006629,GO:0007165,GO:0007224,GO:0007267,GO:0007275,GO:0008284,GO:0009887,GO:0010971,GO:0014835,GO:0016055,GO:0030182,GO:0030501,GO:0030858,GO:0032434,GO:0043065,GO:0043403,GO:0045165,GO:0045598,GO:0045599,GO:0045669,GO:0045778,GO:0045899,GO:0045944,GO:0048641,GO:0048741,GO:0050680,GO:0050821,GO:0050909,GO:…	G2/M transition of mitotic cell cycle|negative regulation of transcription by RNA polymerase II|signaling receptor binding|frizzled binding|cytokine activity|extracellular region|extracellular space|regulation of transcription by RNA polymerase II|lipid metabolic process|signal transduction|smoothened signaling pathway|cell-cell signaling|multicellular organism development|positive regulation of …	mmu04150,mmu04310,mmu04390,mmu04550,mmu04916,mmu04934,mmu05010,mmu05022,mmu05165,mmu05200,mmu05205,mmu05217,mmu05224,mmu05225,mmu05226	mTOR signaling pathway|Wnt signaling pathway|Hippo signaling pathway|Signaling pathways regulating pluripotency of stem cells|Melanogenesis|Cushing syndrome|Alzheimer disease|Pathways of neurodegeneration - multiple diseases|Human papillomavirus infection|Pathways in cancer|Proteoglycans in cancer|Basal cell carcinoma|Breast cancer|Hepatocellular carcinoma|Gastric cancer
	Gm5576	13.6775	3.77374	0.0339823	0.969341	Up
	Nlrp1b	12.512	3.64524	0.00205294	0.969341	Up	NLR family, pyrin domain containing 1B	GO:0000166,GO:0002376,GO:0003690,GO:0003725,GO:0005524,GO:0005634,GO:0005654,GO:0005737,GO:0005829,GO:0006919,GO:0006954,GO:0016020,GO:0019899,GO:0019904,GO:0030163,GO:0032610,GO:0032611,GO:0032731,GO:0042981,GO:0045087,GO:0051402,GO:0051607,GO:0061702,GO:0070269,GO:0072558,GO:0097264,GO:0140374,GO:0140603,GO:1904784	nucleotide binding|immune system process|double-stranded DNA binding|double-stranded RNA binding|ATP binding|nucleus|nucleoplasm|cytoplasm|cytosol|activation of cysteine-type endopeptidase activity involved in apoptotic process|inflammatory response|membrane|enzyme binding|protein domain specific binding|protein catabolic process|interleukin-1 alpha production|interleukin-1 beta production|positi…	mmu04621	NOD-like receptor signaling pathway
	Cxcl9	12.0124	3.58645	0.0441981	0.969341	Up	chemokine (C-X-C motif) ligand 9	GO:0005125,GO:0005576,GO:0005615,GO:0006935,GO:0006952,GO:0006954,GO:0006955,GO:0008009,GO:0009617,GO:0009897,GO:0030593,GO:0045236,GO:0045663,GO:0051607,GO:0061844,GO:0070098,GO:0071222,GO:1901741	cytokine activity|extracellular region|extracellular space|chemotaxis|defense response|inflammatory response|immune response|chemokine activity|response to bacterium|external side of plasma membrane|neutrophil chemotaxis|CXCR chemokine receptor binding|positive regulation of myoblast differentiation|defense response to virus|antimicrobial humoral immune response mediated by antimicrobial peptide|…	mmu04060,mmu04061,mmu04062,mmu04620	Cytokine-cytokine receptor interaction|Viral protein interaction with cytokine and cytokine receptor|Chemokine signaling pathway|Toll-like receptor signaling pathway
	Gvin1	11.1355	3.4771	0.0235065	0.969341	Up	GTPase, very large interferon inducible 1
	Prl	11.1017	3.47271	0.00141138	0.835685	Up	prolactin	GO:0001937,GO:0005148,GO:0005179,GO:0005576,GO:0005615,GO:0007565,GO:0007595,GO:0008284,GO:0030141,GO:0030278,GO:0030879,GO:0031667,GO:0042711,GO:0046425,GO:0046427,GO:0050679,GO:1902895,GO:1903489	negative regulation of endothelial cell proliferation|prolactin receptor binding|hormone activity|extracellular region|extracellular space|female pregnancy|lactation|positive regulation of cell population proliferation|secretory granule|regulation of ossification|mammary gland development|response to nutrient levels|maternal behavior|regulation of receptor signaling pathway via JAK-STAT|positive …	mmu04060,mmu04080,mmu04151,mmu04630,mmu04917	Cytokine-cytokine receptor interaction|Neuroactive ligand-receptor interaction|PI3K-Akt signaling pathway|JAK-STAT signaling pathway|Prolactin signaling pathway
	Cxcl10	10.6481	3.41252	6.64485e-08	0.00110092	Up	chemokine (C-X-C motif) ligand 10	GO:0002690,GO:0005125,GO:0005576,GO:0005615,GO:0006935,GO:0006952,GO:0006954,GO:0006955,GO:0007186,GO:0007189,GO:0008009,GO:0008201,GO:0008284,GO:0009617,GO:0009897,GO:0010818,GO:0010819,GO:0016525,GO:0030335,GO:0030593,GO:0031640,GO:0042056,GO:0042118,GO:0042127,GO:0042981,GO:0045236,GO:0045662,GO:0048248,GO:0051281,GO:0051607,GO:0061844,GO:0070098,GO:0071222,GO:0090026,GO:1901509,GO:1901740,GO:…	positive regulation of leukocyte chemotaxis|cytokine activity|extracellular region|extracellular space|chemotaxis|defense response|inflammatory response|immune response|G protein-coupled receptor signaling pathway|adenylate cyclase-activating G protein-coupled receptor signaling pathway|chemokine activity|heparin binding|positive regulation of cell population proliferation|response to bacterium|e…	mmu04060,mmu04061,mmu04062,mmu04620,mmu04622,mmu04623,mmu04657,mmu04668,mmu05160,mmu05164,mmu05169,mmu05171	Cytokine-cytokine receptor interaction|Viral protein interaction with cytokine and cytokine receptor|Chemokine signaling pathway|Toll-like receptor signaling pathway|RIG-I-like receptor signaling pathway|Cytosolic DNA-sensing pathway|IL-17 signaling pathway|TNF signaling pathway|Hepatitis C|Influenza A|Epstein-Barr virus infection|Coronavirus disease - COVID-19
	Slc10a6	9.90429	3.30805	0.0340595	0.969341	Up	solute carrier family 10 (sodium/bile acid cotransporter family), member 6	GO:0005886,GO:0006811,GO:0006814,GO:0008508,GO:0015293,GO:0015721,GO:0016020,GO:0016021,GO:0043250,GO:0043251	plasma membrane|ion transport|sodium ion transport|bile acid:sodium symporter activity|symporter activity|bile acid and bile salt transport|membrane|integral component of membrane|sodium-dependent organic anion transmembrane transporter activity|sodium-dependent organic anion transport
	Iqcn	9.8669	3.3026	0.0366021	0.969341	Up	IQ motif containing N
	Ehf	9.61116	3.26471	0.0444194	0.969341	Up	ets homologous factor	GO:0000978,GO:0000981,GO:0001228,GO:0003677,GO:0003700,GO:0005634,GO:0005654,GO:0005794,GO:0006355,GO:0006357,GO:0006366,GO:0030154,GO:0030855,GO:0043565,GO:0045893,GO:0045944,GO:0050673	RNA polymerase II cis-regulatory region sequence-specific DNA binding|DNA-binding transcription factor activity, RNA polymerase II-specific|DNA-binding transcription activator activity, RNA polymerase II-specific|DNA binding|DNA-binding transcription factor activity|nucleus|nucleoplasm|Golgi apparatus|regulation of transcription, DNA-templated|regulation of transcription by RNA polymerase II|tran…			ETS
	C130050O18Rik	9.57888	3.25986	0.0484804	0.969341	Up	RIKEN cDNA C130050O18 gene
	Foxs1	9.19737	3.20122	0.00173662	0.849058	Up	forkhead box S1	GO:0000122,GO:0000978,GO:0000981,GO:0001227,GO:0001568,GO:0003677,GO:0003700,GO:0005634,GO:0006355,GO:0006357,GO:0009653,GO:0030154,GO:0040018,GO:0043433,GO:0043565,GO:0045892,GO:0050885	negative regulation of transcription by RNA polymerase II|RNA polymerase II cis-regulatory region sequence-specific DNA binding|DNA-binding transcription factor activity, RNA polymerase II-specific|DNA-binding transcription repressor activity, RNA polymerase II-specific|blood vessel development|DNA binding|DNA-binding transcription factor activity|nucleus|regulation of transcription, DNA-template…			Fork
	Gm3055	8.11177	3.02002	0.0187512	0.969341	Up	predicted gene 3055			mmu05168	Herpes simplex virus 1 infection
	Serpina1d	7.53871	2.91432	0.0223771	0.969341	Up	serine (or cysteine) peptidase inhibitor, clade A, member 1D	GO:0002020,GO:0004866,GO:0004867,GO:0005576,GO:0005615,GO:0005783,GO:0005794,GO:0010951,GO:0034097,GO:0042802,GO:0043231,GO:0043434	protease binding|endopeptidase inhibitor activity|serine-type endopeptidase inhibitor activity|extracellular region|extracellular space|endoplasmic reticulum|Golgi apparatus|negative regulation of endopeptidase activity|response to cytokine|identical protein binding|intracellular membrane-bounded organelle|response to peptide hormone	mmu04610	Complement and coagulation cascades
	Actl9	7.42067	2.89155	0.0412634	0.969341	Up	actin-like 9	GO:0005737,GO:0005856,GO:0005869	cytoplasm|cytoskeleton|dynactin complex
	Gm4951	6.51684	2.70417	0.0136432	0.969341	Up	predicted gene 4951	GO:0003924,GO:0005789,GO:0006952,GO:0035458	GTPase activity|endoplasmic reticulum membrane|defense response|cellular response to interferon-beta
	Gh	5.23857	2.38917	0.00590069	0.969341	Up	growth hormone	GO:0005131,GO:0005179,GO:0005576,GO:0005615,GO:0005634,GO:0005739,GO:0005802,GO:0005829,GO:0005886,GO:0007405,GO:0008083,GO:0009416,GO:0010828,GO:0030141,GO:0031667,GO:0032094,GO:0032869,GO:0033143,GO:0040018,GO:0042531,GO:0045927,GO:0046427,GO:0046872,GO:0048286,GO:0048513,GO:0050769,GO:0060396,GO:0062023,GO:0090031,GO:1901215	growth hormone receptor binding|hormone activity|extracellular region|extracellular space|nucleus|mitochondrion|trans-Golgi network|cytosol|plasma membrane|neuroblast proliferation|growth factor activity|response to light stimulus|positive regulation of glucose transmembrane transport|secretory granule|response to nutrient levels|response to food|cellular response to insulin stimulus|regulation o…	mmu04060,mmu04080,mmu04151,mmu04630,mmu04935	Cytokine-cytokine receptor interaction|Neuroactive ligand-receptor interaction|PI3K-Akt signaling pathway|JAK-STAT signaling pathway|Growth hormone synthesis, secretion and action
	Mzb1	4.86433	2.28224	0.0453112	0.969341	Up	marginal zone B and B1 cell-specific protein 1	GO:0002639,GO:0005515,GO:0005576,GO:0005737,GO:0005783,GO:0005788,GO:0008284,GO:0030888,GO:0033622,GO:0034663,GO:0042127,GO:0046626	positive regulation of immunoglobulin production|protein binding|extracellular region|cytoplasm|endoplasmic reticulum|endoplasmic reticulum lumen|positive regulation of cell population proliferation|regulation of B cell proliferation|integrin activation|endoplasmic reticulum chaperone complex|regulation of cell population proliferation|regulation of insulin receptor signaling pathway
	Il1r2	3.99279	1.9974	0.0409449	0.969341	Up	interleukin 1 receptor, type II	GO:0004908,GO:0004910,GO:0005576,GO:0005737,GO:0005886,GO:0010955,GO:0016020,GO:0016021,GO:0019966,GO:0032690,GO:1900016,GO:2000660	interleukin-1 receptor activity|interleukin-1, type II, blocking receptor activity|extracellular region|cytoplasm|plasma membrane|negative regulation of protein processing|membrane|integral component of membrane|interleukin-1 binding|negative regulation of interleukin-1 alpha production|negative regulation of cytokine production involved in inflammatory response|negative regulation of interleukin…	mmu04060,mmu04640,mmu05146,mmu05166,mmu05202,mmu05215,mmu05418	Cytokine-cytokine receptor interaction|Hematopoietic cell lineage|Amoebiasis|Human T-cell leukemia virus 1 infection|Transcriptional misregulation in cancer|Prostate cancer|Fluid shear stress and atherosclerosis
	Ccl5	3.98938	1.99617	0.0456559	0.969341	Up	chemokine (C-C motif) ligand 5	GO:0000165,GO:0002230,GO:0002548,GO:0004435,GO:0004672,GO:0005125,GO:0005576,GO:0005615,GO:0005737,GO:0006816,GO:0006874,GO:0006887,GO:0006935,GO:0006954,GO:0006955,GO:0007159,GO:0007186,GO:0007267,GO:0008009,GO:0008201,GO:0009636,GO:0010628,GO:0010759,GO:0010820,GO:0014068,GO:0014911,GO:0016004,GO:0030298,GO:0030335,GO:0030593,GO:0031269,GO:0031328,GO:0031584,GO:0031622,GO:0031663,GO:0031726,GO:…	MAPK cascade|positive regulation of defense response to virus by host|monocyte chemotaxis|phosphatidylinositol phospholipase C activity|protein kinase activity|cytokine activity|extracellular region|extracellular space|cytoplasm|calcium ion transport|cellular calcium ion homeostasis|exocytosis|chemotaxis|inflammatory response|immune response|leukocyte cell-cell adhesion|G protein-coupled receptor…	mmu04060,mmu04061,mmu04062,mmu04620,mmu04621,mmu04623,mmu04668,mmu05020,mmu05142,mmu05163,mmu05164,mmu05168,mmu05323,mmu05417	Cytokine-cytokine receptor interaction|Viral protein interaction with cytokine and cytokine receptor|Chemokine signaling pathway|Toll-like receptor signaling pathway|NOD-like receptor signaling pathway|Cytosolic DNA-sensing pathway|TNF signaling pathway|Prion disease|Chagas disease|Human cytomegalovirus infection|Influenza A|Herpes simplex virus 1 infection|Rheumatoid arthritis|Lipid and atherosc…
	Gpr65	3.90018	1.96354	0.0213187	0.969341	Up	G-protein coupled receptor 65	GO:0004930,GO:0005886,GO:0005887,GO:0006915,GO:0007165,GO:0007186,GO:0007189,GO:0010447,GO:0016020,GO:0016021,GO:0031532,GO:0035025,GO:0051482,GO:0051496,GO:0090630	G protein-coupled receptor activity|plasma membrane|integral component of plasma membrane|apoptotic process|signal transduction|G protein-coupled receptor signaling pathway|adenylate cyclase-activating G protein-coupled receptor signaling pathway|response to acidic pH|membrane|integral component of membrane|actin cytoskeleton reorganization|positive regulation of Rho protein signal transduction|p…
	Iqgap3	3.89134	1.96027	0.0140576	0.969341	Up	IQ motif containing GTPase activating protein 3	GO:0000082,GO:0000187,GO:0001934,GO:0005096,GO:0005515,GO:0005516,GO:0005737,GO:0005911,GO:0007265,GO:0008361,GO:0010628,GO:0010629,GO:0016328,GO:0031267,GO:0032956,GO:0033601,GO:0051015,GO:0070371,GO:0070856,GO:0071310	G1/S transition of mitotic cell cycle|activation of MAPK activity|positive regulation of protein phosphorylation|GTPase activator activity|protein binding|calmodulin binding|cytoplasm|cell-cell junction|Ras protein signal transduction|regulation of cell size|positive regulation of gene expression|negative regulation of gene expression|lateral plasma membrane|small GTPase binding|regulation of act…	mmu04810	Regulation of actin cytoskeleton
	Mdfi	3.81982	1.9335	0.00583555	0.969341	Up	MyoD family inhibitor	GO:0000122,GO:0005515,GO:0005634,GO:0005737,GO:0007257,GO:0007275,GO:0008134,GO:0009950,GO:0030111,GO:0030154,GO:0030178,GO:0042802,GO:0043392,GO:0048704,GO:0060707	negative regulation of transcription by RNA polymerase II|protein binding|nucleus|cytoplasm|activation of JUN kinase activity|multicellular organism development|transcription factor binding|dorsal/ventral axis specification|regulation of Wnt signaling pathway|cell differentiation|negative regulation of Wnt signaling pathway|identical protein binding|negative regulation of DNA binding|embryonic sk…
	Exoc3l2	3.79149	1.92276	0.00262149	0.969341	Up	exocyst complex component 3-like 2	GO:0000145,GO:0000149,GO:0001701,GO:0006887,GO:0051601	exocyst|SNARE binding|in utero embryonic development|exocytosis|exocyst localization
	Supt4b	3.75246	1.90784	0.0426585	0.969341	Up	SPT4B, DSIF elongation factor subunit	GO:0000993,GO:0005634,GO:0006325,GO:0006355,GO:0006397,GO:0008270,GO:0032044,GO:0032786,GO:0034243,GO:0046872	RNA polymerase II complex binding|nucleus|chromatin organization|regulation of transcription, DNA-templated|mRNA processing|zinc ion binding|DSIF complex|positive regulation of DNA-templated transcription, elongation|regulation of transcription elongation from RNA polymerase II promoter|metal ion binding
	Ankrd2	3.68644	1.88223	0.0188918	0.969341	Up	ankyrin repeat domain 2 (stretch responsive muscle)	GO:0000122,GO:0000791,GO:0001817,GO:0003682,GO:0005515,GO:0005634,GO:0005737,GO:0005829,GO:0006357,GO:0010832,GO:0016605,GO:0030016,GO:0030017,GO:0031432,GO:0031674,GO:0035914,GO:0035994,GO:0043231,GO:0043422,GO:0043619,GO:0045662,GO:0061629,GO:1902253,GO:2000291	negative regulation of transcription by RNA polymerase II|euchromatin|regulation of cytokine production|chromatin binding|protein binding|nucleus|cytoplasm|cytosol|regulation of transcription by RNA polymerase II|negative regulation of myotube differentiation|PML body|myofibril|sarcomere|titin binding|I band|skeletal muscle cell differentiation|response to muscle stretch|intracellular membrane-bo…
	Ifi204	3.5356	1.82196	0.0314289	0.969341	Up	interferon activated gene 204	GO:0000978,GO:0001227,GO:0002218,GO:0003690,GO:0003712,GO:0005515,GO:0005634,GO:0005654,GO:0005730,GO:0005737,GO:0005829,GO:0006357,GO:0007275,GO:0008134,GO:0009617,GO:0016607,GO:0032731,GO:0035457,GO:0035458,GO:0042405,GO:0042771,GO:0042802,GO:0045669,GO:0048839	RNA polymerase II cis-regulatory region sequence-specific DNA binding|DNA-binding transcription repressor activity, RNA polymerase II-specific|activation of innate immune response|double-stranded DNA binding|transcription coregulator activity|protein binding|nucleus|nucleoplasm|nucleolus|cytoplasm|cytosol|regulation of transcription by RNA polymerase II|multicellular organism development|transcri…	mmu04621	NOD-like receptor signaling pathway
	Oas1a	3.50842	1.81082	0.00679866	0.969341	Up	2'-5' oligoadenylate synthetase 1A	GO:0001730,GO:0003725,GO:0005515,GO:0005634,GO:0005654,GO:0005737,GO:0005739,GO:0005829,GO:0005840,GO:0006164,GO:0009615,GO:0016020,GO:0045071,GO:0048525,GO:0051607,GO:0060700	2'-5'-oligoadenylate synthetase activity|double-stranded RNA binding|protein binding|nucleus|nucleoplasm|cytoplasm|mitochondrion|cytosol|ribosome|purine nucleotide biosynthetic process|response to virus|membrane|negative regulation of viral genome replication|negative regulation of viral process|defense response to virus|regulation of ribonuclease activity	mmu04621,mmu05160,mmu05162,mmu05164,mmu05168,mmu05169,mmu05171	NOD-like receptor signaling pathway|Hepatitis C|Measles|Influenza A|Herpes simplex virus 1 infection|Epstein-Barr virus infection|Coronavirus disease - COVID-19
	Tmem154	3.44412	1.78414	0.0493598	0.969341	Up	transmembrane protein 154	GO:0016020,GO:0016021	membrane|integral component of membrane
	Oasl2	3.33612	1.73817	3.46361e-07	0.00286926	Up	2'-5' oligoadenylate synthetase-like 2	GO:0000166,GO:0001730,GO:0002376,GO:0003723,GO:0003725,GO:0005524,GO:0005654,GO:0005829,GO:0006164,GO:0009615,GO:0016020,GO:0016740,GO:0016779,GO:0045071,GO:0045087,GO:0046872,GO:0051607,GO:0060700,GO:0070106	nucleotide binding|2'-5'-oligoadenylate synthetase activity|immune system process|RNA binding|double-stranded RNA binding|ATP binding|nucleoplasm|cytosol|purine nucleotide biosynthetic process|response to virus|membrane|transferase activity|nucleotidyltransferase activity|negative regulation of viral genome replication|innate immune response|metal ion binding|defense response to virus|regulation …	mmu05165	Human papillomavirus infection
	Efcab8	3.32451	1.73314	0.00678846	0.969341	Up	EF-hand calcium binding domain 8	GO:0005509	calcium ion binding
	Rbp3	3.31068	1.72713	0.0114128	0.969341	Up	retinol binding protein 3, interstitial	GO:0005576,GO:0005615,GO:0006508,GO:0008236,GO:0016918,GO:0019841,GO:0033165,GO:0090658	extracellular region|extracellular space|proteolysis|serine-type peptidase activity|retinal binding|retinol binding|interphotoreceptor matrix|cone matrix sheath
	Ifi44	3.30496	1.72463	0.00145241	0.835685	Up	interferon-induced protein 44	GO:0005737,GO:0006955,GO:0009617	cytoplasm|immune response|response to bacterium
	Jchain	3.19262	1.67474	0.0173185	0.969341	Up	immunoglobulin joining chain	GO:0002250,GO:0003094,GO:0003697,GO:0003823,GO:0005576,GO:0005615,GO:0006959,GO:0019731,GO:0019862,GO:0030674,GO:0031210,GO:0034987,GO:0042803,GO:0042834,GO:0045087,GO:0060267,GO:0065003,GO:0071748,GO:0071750,GO:0071751,GO:0071752,GO:0071756	adaptive immune response|glomerular filtration|single-stranded DNA binding|antigen binding|extracellular region|extracellular space|humoral immune response|antibacterial humoral response|IgA binding|protein-macromolecule adaptor activity|phosphatidylcholine binding|immunoglobulin receptor binding|protein homodimerization activity|peptidoglycan binding|innate immune response|positive regulation of…
	Sctr	3.16724	1.66323	0.0105981	0.969341	Up	secretin receptor	GO:0002024,GO:0004888,GO:0004930,GO:0005881,GO:0005886,GO:0007165,GO:0007166,GO:0007186,GO:0007188,GO:0007420,GO:0008528,GO:0009992,GO:0015055,GO:0016020,GO:0016021,GO:0017046,GO:0031667,GO:0032098,GO:0042277,GO:0043950,GO:0048167,GO:0050996,GO:0070295	diet induced thermogenesis|transmembrane signaling receptor activity|G protein-coupled receptor activity|cytoplasmic microtubule|plasma membrane|signal transduction|cell surface receptor signaling pathway|G protein-coupled receptor signaling pathway|adenylate cyclase-modulating G protein-coupled receptor signaling pathway|brain development|G protein-coupled peptide receptor activity|cellular wate…	mmu04080,mmu04972,mmu04976	Neuroactive ligand-receptor interaction|Pancreatic secretion|Bile secretion
	Irf7	3.15522	1.65774	0.00148096	0.835685	Up	interferon regulatory factor 7	GO:0000976,GO:0000978,GO:0000981,GO:0000987,GO:0002376,GO:0002819,GO:0003677,GO:0003700,GO:0005515,GO:0005634,GO:0005654,GO:0005737,GO:0005829,GO:0006355,GO:0006357,GO:0010468,GO:0016064,GO:0032481,GO:0032606,GO:0032727,GO:0032728,GO:0034124,GO:0034127,GO:0045087,GO:0045088,GO:0045893,GO:0045944,GO:0051607,GO:0060337,GO:0060340,GO:1990837	transcription cis-regulatory region binding|RNA polymerase II cis-regulatory region sequence-specific DNA binding|DNA-binding transcription factor activity, RNA polymerase II-specific|cis-regulatory region sequence-specific DNA binding|immune system process|regulation of adaptive immune response|DNA binding|DNA-binding transcription factor activity|protein binding|nucleus|nucleoplasm|cytoplasm|cy…	mmu04620,mmu04621,mmu04622,mmu04623,mmu05160,mmu05161,mmu05162,mmu05164,mmu05167,mmu05168,mmu05169,mmu05203,mmu05417	Toll-like receptor signaling pathway|NOD-like receptor signaling pathway|RIG-I-like receptor signaling pathway|Cytosolic DNA-sensing pathway|Hepatitis C|Hepatitis B|Measles|Influenza A|Kaposi sarcoma-associated herpesvirus infection|Herpes simplex virus 1 infection|Epstein-Barr virus infection|Viral carcinogenesis|Lipid and atherosclerosis	IRF
	Insl5	3.10374	1.63401	0.0276637	0.969341	Up	insulin-like 5	GO:0001664,GO:0005179,GO:0005576,GO:0062023,GO:2000253	G protein-coupled receptor binding|hormone activity|extracellular region|collagen-containing extracellular matrix|positive regulation of feeding behavior	mmu04080,mmu04926	Neuroactive ligand-receptor interaction|Relaxin signaling pathway
	Ildr1	3.06028	1.61366	0.0282659	0.969341	Up	immunoglobulin-like domain containing receptor 1	GO:0005829,GO:0005886,GO:0016020,GO:0016021,GO:0032991,GO:0042802,GO:0061689,GO:0070506,GO:0090277,GO:1990830	cytosol|plasma membrane|membrane|integral component of membrane|protein-containing complex|identical protein binding|tricellular tight junction|high-density lipoprotein particle receptor activity|positive regulation of peptide hormone secretion|cellular response to leukemia inhibitory factor
	Tgtp2	2.99899	1.58448	0.0199033	0.969341	Up	T cell specific GTPase 2	GO:0003924,GO:0005789,GO:0006952,GO:0035458	GTPase activity|endoplasmic reticulum membrane|defense response|cellular response to interferon-beta
	Usp18	2.95752	1.56439	0.0115935	0.969341	Up	ubiquitin specific peptidase 18	GO:0004197,GO:0004843,GO:0005515,GO:0005634,GO:0005829,GO:0006508,GO:0006511,GO:0008233,GO:0008234,GO:0009617,GO:0016579,GO:0016787,GO:0019785,GO:0035634,GO:0043231,GO:0050727,GO:0060339	cysteine-type endopeptidase activity|thiol-dependent deubiquitinase|protein binding|nucleus|cytosol|proteolysis|ubiquitin-dependent protein catabolic process|peptidase activity|cysteine-type peptidase activity|response to bacterium|protein deubiquitination|hydrolase activity|ISG15-specific protease activity|response to stilbenoid|intracellular membrane-bounded organelle|regulation of inflammatory…
	Slpi	2.91644	1.54421	0.000718835	0.566073	Up	secretory leukocyte peptidase inhibitor	GO:0002376,GO:0003677,GO:0003729,GO:0004866,GO:0004867,GO:0005515,GO:0005576,GO:0005615,GO:0005794,GO:0006955,GO:0010466,GO:0019731,GO:0019899,GO:0030414,GO:0032091,GO:0032496,GO:0035821,GO:0042742,GO:0045071,GO:0045087	immune system process|DNA binding|mRNA binding|endopeptidase inhibitor activity|serine-type endopeptidase inhibitor activity|protein binding|extracellular region|extracellular space|Golgi apparatus|immune response|negative regulation of peptidase activity|antibacterial humoral response|enzyme binding|peptidase inhibitor activity|negative regulation of protein binding|response to lipopolysaccharid…
	Avp	2.84299	1.50741	0.000103546	0.245078	Up	arginine vasopressin	GO:0002125,GO:0003084,GO:0004672,GO:0005179,GO:0005184,GO:0005185,GO:0005576,GO:0005615,GO:0007165,GO:0007204,GO:0007621,GO:0007625,GO:0007626,GO:0008284,GO:0010628,GO:0014049,GO:0030141,GO:0030307,GO:0030425,GO:0031394,GO:0031894,GO:0031895,GO:0032849,GO:0033138,GO:0035176,GO:0035813,GO:0042310,GO:0042711,GO:0043027,GO:0043066,GO:0043084,GO:0043154,GO:0045907,GO:0046718,GO:0050891,GO:0051970,GO:…	maternal aggressive behavior|positive regulation of systemic arterial blood pressure|protein kinase activity|hormone activity|neuropeptide hormone activity|neurohypophyseal hormone activity|extracellular region|extracellular space|signal transduction|positive regulation of cytosolic calcium ion concentration|negative regulation of female receptivity|grooming behavior|locomotory behavior|positive …	mmu04072,mmu04080,mmu04270,mmu04962	Phospholipase D signaling pathway|Neuroactive ligand-receptor interaction|Vascular smooth muscle contraction|Vasopressin-regulated water reabsorption
	Vdr	2.83446	1.50308	0.00295469	0.969341	Up	vitamin D (1,25-dihydroxyvitamin D3) receptor	GO:0000122,GO:0000791,GO:0000792,GO:0000902,GO:0000978,GO:0001501,GO:0001651,GO:0003677,GO:0003700,GO:0004879,GO:0005499,GO:0005515,GO:0005634,GO:0005654,GO:0005737,GO:0005829,GO:0005901,GO:0006355,GO:0006816,GO:0006874,GO:0007275,GO:0007595,GO:0008270,GO:0008285,GO:0009887,GO:0010628,GO:0010629,GO:0010839,GO:0010980,GO:0016363,GO:0030154,GO:0030315,GO:0038183,GO:0038186,GO:0043231,GO:0043235,GO:…	negative regulation of transcription by RNA polymerase II|euchromatin|heterochromatin|cell morphogenesis|RNA polymerase II cis-regulatory region sequence-specific DNA binding|skeletal system development|dense fibrillar component|DNA binding|DNA-binding transcription factor activity|nuclear receptor activity|vitamin D binding|protein binding|nucleus|nucleoplasm|cytoplasm|cytosol|caveola|regulation…	mmu04928,mmu04961,mmu04978,mmu05152	Parathyroid hormone synthesis, secretion and action|Endocrine and other factor-regulated calcium reabsorption|Mineral absorption|Tuberculosis	THR-like
	Oas2	2.77815	1.47412	0.0359435	0.969341	Up	2'-5' oligoadenylate synthetase 2	GO:0000166,GO:0001730,GO:0002376,GO:0003723,GO:0003725,GO:0005524,GO:0005654,GO:0005737,GO:0005829,GO:0006401,GO:0009615,GO:0009617,GO:0016020,GO:0016740,GO:0016779,GO:0032728,GO:0032760,GO:0042742,GO:0045071,GO:0045087,GO:0046872,GO:0048471,GO:0051607,GO:0060337,GO:0060700,GO:0070106,GO:1903487	nucleotide binding|2'-5'-oligoadenylate synthetase activity|immune system process|RNA binding|double-stranded RNA binding|ATP binding|nucleoplasm|cytoplasm|cytosol|RNA catabolic process|response to virus|response to bacterium|membrane|transferase activity|nucleotidyltransferase activity|positive regulation of interferon-beta production|positive regulation of tumor necrosis factor production|defen…	mmu04621,mmu05160,mmu05162,mmu05164,mmu05168,mmu05169,mmu05171	NOD-like receptor signaling pathway|Hepatitis C|Measles|Influenza A|Herpes simplex virus 1 infection|Epstein-Barr virus infection|Coronavirus disease - COVID-19
	Slc43a3	2.76969	1.46972	0.00682613	0.969341	Up	solute carrier family 43, member 3	GO:0016020,GO:0016021,GO:0022857,GO:0055085	membrane|integral component of membrane|transmembrane transporter activity|transmembrane transport
	Il1a	2.66902	1.41631	0.0303449	0.969341	Up	interleukin 1 alpha	GO:0001660,GO:0001819,GO:0002248,GO:0005125,GO:0005149,GO:0005507,GO:0005576,GO:0005615,GO:0005737,GO:0005829,GO:0005886,GO:0006883,GO:0006954,GO:0006955,GO:0008285,GO:0009986,GO:0010575,GO:0010628,GO:0010893,GO:0019221,GO:0031424,GO:0032308,GO:0032743,GO:0032755,GO:0032760,GO:0032874,GO:0032956,GO:0033092,GO:0034605,GO:0035234,GO:0043123,GO:0045766,GO:0045840,GO:0045944,GO:0046330,GO:0046688,GO:…	fever generation|positive regulation of cytokine production|connective tissue replacement involved in inflammatory response wound healing|cytokine activity|interleukin-1 receptor binding|copper ion binding|extracellular region|extracellular space|cytoplasm|cytosol|plasma membrane|cellular sodium ion homeostasis|inflammatory response|immune response|negative regulation of cell population prolifera…	mmu04010,mmu04060,mmu04217,mmu04218,mmu04380,mmu04640,mmu04932,mmu04933,mmu04940,mmu05010,mmu05020,mmu05022,mmu05133,mmu05140,mmu05152,mmu05162,mmu05164,mmu05321,mmu05323,mmu05332,mmu05418	MAPK signaling pathway|Cytokine-cytokine receptor interaction|Necroptosis|Cellular senescence|Osteoclast differentiation|Hematopoietic cell lineage|Non-alcoholic fatty liver disease|AGE-RAGE signaling pathway in diabetic complications|Type I diabetes mellitus|Alzheimer disease|Prion disease|Pathways of neurodegeneration - multiple diseases|Pertussis|Leishmaniasis|Tuberculosis|Measles|Influenza A|…
	Ifi27l2a	2.66657	1.41499	0.000989304	0.712643	Up	interferon, alpha-inducible protein 27 like 2A	GO:0005634,GO:0005739,GO:0007568,GO:0009615,GO:0016020,GO:0016021,GO:0097190	nucleus|mitochondrion|aging|response to virus|membrane|integral component of membrane|apoptotic signaling pathway
	Tnnt3	2.6416	1.40141	0.0189899	0.969341	Up	troponin T3, skeletal, fast	GO:0003009,GO:0003779,GO:0005523,GO:0005861,GO:0006936,GO:0006937,GO:0006942,GO:0030172,GO:0031013,GO:0043462,GO:0045214,GO:0048306,GO:1903612	skeletal muscle contraction|actin binding|tropomyosin binding|troponin complex|muscle contraction|regulation of muscle contraction|regulation of striated muscle contraction|troponin C binding|troponin I binding|regulation of ATPase activity|sarcomere organization|calcium-dependent protein binding|positive regulation of calcium-dependent ATPase activity
	Slc22a2	2.59889	1.37789	0.0197129	0.969341	Up	solute carrier family 22 (organic cation transporter), member 2	GO:0005275,GO:0005326,GO:0005496,GO:0005886,GO:0005887,GO:0006811,GO:0006812,GO:0006836,GO:0006919,GO:0008504,GO:0010628,GO:0015101,GO:0015179,GO:0015214,GO:0015220,GO:0015562,GO:0015651,GO:0015695,GO:0015697,GO:0015837,GO:0015871,GO:0016020,GO:0016021,GO:0016323,GO:0016324,GO:0019534,GO:0022857,GO:0042908,GO:0042910,GO:0051608,GO:0051610,GO:0051615,GO:0051620,GO:0055085,GO:0061459,GO:0089718,GO:…	amine transmembrane transporter activity|neurotransmitter transmembrane transporter activity|steroid binding|plasma membrane|integral component of plasma membrane|ion transport|cation transport|neurotransmitter transport|activation of cysteine-type endopeptidase activity involved in apoptotic process|monoamine transmembrane transporter activity|positive regulation of gene expression|organic catio…	mmu05231	Choline metabolism in cancer
	2810408A11Rik	2.57553	1.36487	0.0337236	0.969341	Up	RIKEN cDNA 2810408A11 gene	GO:0004864,GO:0043666	protein phosphatase inhibitor activity|regulation of phosphoprotein phosphatase activity
	Gm3636	2.5382	1.3438	0.0213745	0.969341	Up	predicted gene 3636
	Nnmt	2.39334	1.25903	0.00166946	0.849058	Up	nicotinamide N-methyltransferase	GO:0005737,GO:0005829,GO:0006769,GO:0008112,GO:0008168,GO:0008170,GO:0016740,GO:0031060,GO:0032259	cytoplasm|cytosol|nicotinamide metabolic process|nicotinamide N-methyltransferase activity|methyltransferase activity|N-methyltransferase activity|transferase activity|regulation of histone methylation|methylation	mmu00760	Nicotinate and nicotinamide metabolism
	S1pr4	2.38171	1.252	0.0377829	0.969341	Up	sphingosine-1-phosphate receptor 4	GO:0004930,GO:0005737,GO:0005739,GO:0005886,GO:0005887,GO:0007165,GO:0007186,GO:0007189,GO:0016020,GO:0016021,GO:0019222,GO:0038036	G protein-coupled receptor activity|cytoplasm|mitochondrion|plasma membrane|integral component of plasma membrane|signal transduction|G protein-coupled receptor signaling pathway|adenylate cyclase-activating G protein-coupled receptor signaling pathway|membrane|integral component of membrane|regulation of metabolic process|sphingosine-1-phosphate receptor activity	mmu04068,mmu04071,mmu04080	FoxO signaling pathway|Sphingolipid signaling pathway|Neuroactive ligand-receptor interaction
	Mroh5	2.37569	1.24835	0.0190356	0.969341	Up	maestro heat-like repeat family member 5
	Pla2g3	2.37338	1.24694	0.000141037	0.260096	Up	phospholipase A2, group III	GO:0001675,GO:0002532,GO:0004620,GO:0004623,GO:0005576,GO:0005737,GO:0005768,GO:0005814,GO:0005856,GO:0005886,GO:0006629,GO:0006644,GO:0006658,GO:0007288,GO:0010629,GO:0010744,GO:0010976,GO:0016020,GO:0016787,GO:0019372,GO:0030030,GO:0031394,GO:0032308,GO:0034374,GO:0034375,GO:0042116,GO:0043303,GO:0043524,GO:0046337,GO:0046470,GO:0046471,GO:0046473,GO:0046488,GO:0046872,GO:0047498,GO:0048468,GO:…	acrosome assembly|production of molecular mediator involved in inflammatory response|phospholipase activity|phospholipase A2 activity|extracellular region|cytoplasm|endosome|centriole|cytoskeleton|plasma membrane|lipid metabolic process|phospholipid metabolic process|phosphatidylserine metabolic process|sperm axoneme assembly|negative regulation of gene expression|positive regulation of macrophag…	mmu00564,mmu00565,mmu00590,mmu00591,mmu00592,mmu04014,mmu04270,mmu04972,mmu04975	Glycerophospholipid metabolism|Ether lipid metabolism|Arachidonic acid metabolism|Linoleic acid metabolism|alpha-Linolenic acid metabolism|Ras signaling pathway|Vascular smooth muscle contraction|Pancreatic secretion|Fat digestion and absorption
	Lrrc25	2.35627	1.23651	0.00854882	0.969341	Up	leucine rich repeat containing 25	GO:0005737,GO:0016020,GO:0016021	cytoplasm|membrane|integral component of membrane
	Ccl12	2.32486	1.21714	0.0297721	0.969341	Up	chemokine (C-C motif) ligand 12	GO:0000165,GO:0001525,GO:0002548,GO:0002687,GO:0005125,GO:0005576,GO:0005615,GO:0006935,GO:0006954,GO:0006955,GO:0007010,GO:0007186,GO:0008009,GO:0008360,GO:0019221,GO:0030593,GO:0031663,GO:0031727,GO:0034351,GO:0043491,GO:0043524,GO:0043547,GO:0043615,GO:0048020,GO:0048245,GO:0048246,GO:0048247,GO:0070098,GO:0070374,GO:0070664,GO:0071346,GO:0071347,GO:0071356,GO:0071407,GO:0090280,GO:1905563,GO:…	MAPK cascade|angiogenesis|monocyte chemotaxis|positive regulation of leukocyte migration|cytokine activity|extracellular region|extracellular space|chemotaxis|inflammatory response|immune response|cytoskeleton organization|G protein-coupled receptor signaling pathway|chemokine activity|regulation of cell shape|cytokine-mediated signaling pathway|neutrophil chemotaxis|lipopolysaccharide-mediated s…	mmu04060,mmu04061,mmu04062,mmu04621,mmu04657,mmu04668,mmu04933,mmu05135,mmu05142,mmu05144,mmu05163,mmu05164,mmu05168,mmu05171,mmu05323,mmu05417,mmu05418	Cytokine-cytokine receptor interaction|Viral protein interaction with cytokine and cytokine receptor|Chemokine signaling pathway|NOD-like receptor signaling pathway|IL-17 signaling pathway|TNF signaling pathway|AGE-RAGE signaling pathway in diabetic complications|Yersinia infection|Chagas disease|Malaria|Human cytomegalovirus infection|Influenza A|Herpes simplex virus 1 infection|Coronavirus dise…
	Pilra	2.3045	1.20445	0.0198983	0.969341	Up	paired immunoglobin-like type 2 receptor alpha	GO:0005515,GO:0007165,GO:0016020,GO:0016021,GO:0042288	protein binding|signal transduction|membrane|integral component of membrane|MHC class I protein binding	mmu05168	Herpes simplex virus 1 infection
	Slc52a3	2.29368	1.19767	0.00670877	0.969341	Up	solute carrier protein family 52, member 3	GO:0005515,GO:0005634,GO:0005737,GO:0005886,GO:0005887,GO:0007605,GO:0016020,GO:0016021,GO:0032217,GO:0032218,GO:0034605	protein binding|nucleus|cytoplasm|plasma membrane|integral component of plasma membrane|sensory perception of sound|membrane|integral component of membrane|riboflavin transmembrane transporter activity|riboflavin transport|cellular response to heat	mmu04977	Vitamin digestion and absorption
	Msc	2.26275	1.17808	0.0253856	0.969341	Up	musculin	GO:0000122,GO:0000977,GO:0000978,GO:0000981,GO:0001227,GO:0003677,GO:0005634,GO:0005654,GO:0006357,GO:0007519,GO:0014707,GO:0032502,GO:0046983,GO:0060021,GO:0060539,GO:1990830,GO:1990837	negative regulation of transcription by RNA polymerase II|RNA polymerase II transcription regulatory region sequence-specific DNA binding|RNA polymerase II cis-regulatory region sequence-specific DNA binding|DNA-binding transcription factor activity, RNA polymerase II-specific|DNA-binding transcription repressor activity, RNA polymerase II-specific|DNA binding|nucleus|nucleoplasm|regulation of tr…			bHLH
	Foxc2	2.21101	1.14471	0.0072392	0.969341	Up	forkhead box C2	GO:0000122,GO:0000976,GO:0000977,GO:0000978,GO:0000981,GO:0001216,GO:0001228,GO:0001501,GO:0001503,GO:0001568,GO:0001569,GO:0001656,GO:0001657,GO:0001756,GO:0001822,GO:0001945,GO:0001946,GO:0001974,GO:0003007,GO:0003677,GO:0003700,GO:0005634,GO:0005654,GO:0006355,GO:0006357,GO:0007219,GO:0007275,GO:0007507,GO:0008283,GO:0008286,GO:0009653,GO:0009725,GO:0010595,GO:0014032,GO:0016604,GO:0030154,GO:…	negative regulation of transcription by RNA polymerase II|transcription cis-regulatory region binding|RNA polymerase II transcription regulatory region sequence-specific DNA binding|RNA polymerase II cis-regulatory region sequence-specific DNA binding|DNA-binding transcription factor activity, RNA polymerase II-specific|DNA-binding transcription activator activity|DNA-binding transcription activa…			Fork
	Ifit1	2.20286	1.13938	0.000398783	0.380451	Up	interferon-induced protein with tetratricopeptide repeats 1	GO:0002376,GO:0003723,GO:0005515,GO:0005737,GO:0005829,GO:0009615,GO:0009617,GO:0035457,GO:0035458,GO:0045087,GO:0051607	immune system process|RNA binding|protein binding|cytoplasm|cytosol|response to virus|response to bacterium|cellular response to interferon-alpha|cellular response to interferon-beta|innate immune response|defense response to virus	mmu05160	Hepatitis C
	Gpr1	2.1646	1.1141	0.0357647	0.969341	Up	G protein-coupled receptor 1	GO:0004930,GO:0005654,GO:0005886,GO:0005887,GO:0007165,GO:0007186,GO:0007218,GO:0016020,GO:0016021,GO:0042277,GO:0042923,GO:0043005,GO:0043231	G protein-coupled receptor activity|nucleoplasm|plasma membrane|integral component of plasma membrane|signal transduction|G protein-coupled receptor signaling pathway|neuropeptide signaling pathway|membrane|integral component of membrane|peptide binding|neuropeptide binding|neuron projection|intracellular membrane-bounded organelle
	H2-Q4	2.15076	1.10485	0.0450387	0.969341	Up	histocompatibility 2, Q region locus 4	GO:0001916,GO:0002476,GO:0002486,GO:0005102,GO:0005615,GO:0005783,GO:0005794,GO:0005797,GO:0005886,GO:0006955,GO:0009897,GO:0009986,GO:0030881,GO:0042277,GO:0042605,GO:0042608,GO:0042610,GO:0042612,GO:0042824,GO:0044877,GO:0046977,GO:0062061,GO:0070971	positive regulation of T cell mediated cytotoxicity|antigen processing and presentation of endogenous peptide antigen via MHC class Ib|antigen processing and presentation of endogenous peptide antigen via MHC class I via ER pathway, TAP-independent|signaling receptor binding|extracellular space|endoplasmic reticulum|Golgi apparatus|Golgi medial cisterna|plasma membrane|immune response|external si…	mmu04144,mmu04145,mmu04218,mmu04514,mmu04612,mmu04650,mmu04940,mmu05163,mmu05165,mmu05166,mmu05167,mmu05168,mmu05169,mmu05170,mmu05203,mmu05320,mmu05330,mmu05332,mmu05416	Endocytosis|Phagosome|Cellular senescence|Cell adhesion molecules|Antigen processing and presentation|Natural killer cell mediated cytotoxicity|Type I diabetes mellitus|Human cytomegalovirus infection|Human papillomavirus infection|Human T-cell leukemia virus 1 infection|Kaposi sarcoma-associated herpesvirus infection|Herpes simplex virus 1 infection|Epstein-Barr virus infection|Human immunodefic…
	Kcnk5	2.12648	1.08847	0.0258236	0.969341	Up	potassium channel, subfamily K, member 5	GO:0005249,GO:0005267,GO:0005887,GO:0022841,GO:0030322,GO:0060075,GO:0071805,GO:0097623,GO:1990573	voltage-gated potassium channel activity|potassium channel activity|integral component of plasma membrane|potassium ion leak channel activity|stabilization of membrane potential|regulation of resting membrane potential|potassium ion transmembrane transport|potassium ion export across plasma membrane|potassium ion import across plasma membrane	mmu04742,mmu04974	Taste transduction|Protein digestion and absorption
	Dapk2	2.11608	1.08139	0.0262444	0.969341	Up	death-associated protein kinase 2	GO:0000166,GO:0004672,GO:0004674,GO:0005516,GO:0005524,GO:0005634,GO:0005737,GO:0005794,GO:0006468,GO:0006915,GO:0016301,GO:0016310,GO:0016740,GO:0031410,GO:0035556,GO:0042802,GO:0043065,GO:0043231,GO:0043276,GO:0090023,GO:0106310,GO:0106311,GO:1990266,GO:2000424,GO:2001242	nucleotide binding|protein kinase activity|protein serine/threonine kinase activity|calmodulin binding|ATP binding|nucleus|cytoplasm|Golgi apparatus|protein phosphorylation|apoptotic process|kinase activity|phosphorylation|transferase activity|cytoplasmic vesicle|intracellular signal transduction|identical protein binding|positive regulation of apoptotic process|intracellular membrane-bounded org…	mmu04140,mmu05200,mmu05219	Autophagy - animal|Pathways in cancer|Bladder cancer
	Gstp2	2.09602	1.06765	0.0480272	0.969341	Up	glutathione S-transferase, pi 2	GO:0004364,GO:0004602,GO:0005504,GO:0005634,GO:0005737,GO:0005739,GO:0005829,GO:0005886,GO:0006749,GO:0016740,GO:0019901,GO:0035730,GO:0035731,GO:0097057	glutathione transferase activity|glutathione peroxidase activity|fatty acid binding|nucleus|cytoplasm|mitochondrion|cytosol|plasma membrane|glutathione metabolic process|transferase activity|protein kinase binding|S-nitrosoglutathione binding|dinitrosyl-iron complex binding|TRAF2-GSTP1 complex	mmu00480,mmu00980,mmu00982,mmu00983,mmu01524,mmu05200,mmu05204,mmu05215,mmu05225,mmu05418	Glutathione metabolism|Metabolism of xenobiotics by cytochrome P450|Drug metabolism - cytochrome P450|Drug metabolism - other enzymes|Platinum drug resistance|Pathways in cancer|Chemical carcinogenesis|Prostate cancer|Hepatocellular carcinoma|Fluid shear stress and atherosclerosis
	Bst2	2.07647	1.05413	1.48532e-05	0.0492175	Up	bone marrow stromal cell antigen 2	GO:0002376,GO:0005737,GO:0005768,GO:0005794,GO:0005886,GO:0008191,GO:0009615,GO:0009986,GO:0016020,GO:0016021,GO:0016324,GO:0031225,GO:0032956,GO:0034341,GO:0035455,GO:0035456,GO:0045071,GO:0045087,GO:0051607,GO:1901253	immune system process|cytoplasm|endosome|Golgi apparatus|plasma membrane|metalloendopeptidase inhibitor activity|response to virus|cell surface|membrane|integral component of membrane|apical plasma membrane|anchored component of membrane|regulation of actin cytoskeleton organization|response to interferon-gamma|response to interferon-alpha|response to interferon-beta|negative regulation of viral …	mmu05168,mmu05170	Herpes simplex virus 1 infection|Human immunodeficiency virus 1 infection
	Lrrc29	2.07113	1.05042	0.0180567	0.969341	Up	leucine rich repeat containing 29	GO:0019005,GO:0031146	SCF ubiquitin ligase complex|SCF-dependent proteasomal ubiquitin-dependent protein catabolic process
	Crybg1	2.05553	1.03951	0.0116683	0.969341	Up	crystallin beta-gamma domain containing 1
	Ccl17	2.0454	1.03238	0.0469776	0.969341	Up	chemokine (C-C motif) ligand 17	GO:0002548,GO:0005125,GO:0005615,GO:0006935,GO:0006954,GO:0006968,GO:0007165,GO:0007186,GO:0008009,GO:0030593,GO:0031640,GO:0031729,GO:0043547,GO:0045662,GO:0048020,GO:0048247,GO:0061844,GO:0070098,GO:0070374,GO:0071346,GO:0071347,GO:0071356	monocyte chemotaxis|cytokine activity|extracellular space|chemotaxis|inflammatory response|cellular defense response|signal transduction|G protein-coupled receptor signaling pathway|chemokine activity|neutrophil chemotaxis|killing of cells of other organism|CCR4 chemokine receptor binding|positive regulation of GTPase activity|negative regulation of myoblast differentiation|CCR chemokine receptor…	mmu04060,mmu04061,mmu04062,mmu04625,mmu04657	Cytokine-cytokine receptor interaction|Viral protein interaction with cytokine and cytokine receptor|Chemokine signaling pathway|C-type lectin receptor signaling pathway|IL-17 signaling pathway
	H2-D1	2.00519	1.00374	0.00174239	0.849058	Up	histocompatibility 2, D region locus 1	GO:0001916,GO:0002376,GO:0002474,GO:0002476,GO:0002485,GO:0002486,GO:0005102,GO:0005515,GO:0005615,GO:0005783,GO:0005794,GO:0005797,GO:0005886,GO:0006955,GO:0009897,GO:0009986,GO:0010977,GO:0016020,GO:0016021,GO:0019882,GO:0030670,GO:0030881,GO:0042277,GO:0042605,GO:0042608,GO:0042610,GO:0042612,GO:0042824,GO:0044877,GO:0045121,GO:0046977,GO:0062061,GO:0070971,GO:0071556	positive regulation of T cell mediated cytotoxicity|immune system process|antigen processing and presentation of peptide antigen via MHC class I|antigen processing and presentation of endogenous peptide antigen via MHC class Ib|antigen processing and presentation of endogenous peptide antigen via MHC class I via ER pathway, TAP-dependent|antigen processing and presentation of endogenous peptide a…	mmu04144,mmu04145,mmu04218,mmu04514,mmu04612,mmu04650,mmu04940,mmu05163,mmu05165,mmu05166,mmu05167,mmu05168,mmu05169,mmu05170,mmu05203,mmu05320,mmu05330,mmu05332,mmu05416	Endocytosis|Phagosome|Cellular senescence|Cell adhesion molecules|Antigen processing and presentation|Natural killer cell mediated cytotoxicity|Type I diabetes mellitus|Human cytomegalovirus infection|Human papillomavirus infection|Human T-cell leukemia virus 1 infection|Kaposi sarcoma-associated herpesvirus infection|Herpes simplex virus 1 infection|Epstein-Barr virus infection|Human immunodefic…
	Capg	1.99107	0.993545	0.0172832	0.969341	Up	capping protein (actin filament), gelsolin-like	GO:0003779,GO:0005546,GO:0005615,GO:0005634,GO:0005654,GO:0005730,GO:0005737,GO:0005814,GO:0007417,GO:0008154,GO:0015629,GO:0019904,GO:0030031,GO:0042995,GO:0044877,GO:0045335,GO:0051014,GO:0051015,GO:0051016,GO:0051693,GO:0071346,GO:0072686,GO:0090543	actin binding|phosphatidylinositol-4,5-bisphosphate binding|extracellular space|nucleus|nucleoplasm|nucleolus|cytoplasm|centriole|central nervous system development|actin polymerization or depolymerization|actin cytoskeleton|protein domain specific binding|cell projection assembly|cell projection|protein-containing complex binding|phagocytic vesicle|actin filament severing|actin filament binding|…
	Nlrp3	1.99107	0.993541	0.0389374	0.969341	Up	NLR family, pyrin domain containing 3	GO:0000139,GO:0000166,GO:0002376,GO:0002526,GO:0002674,GO:0002720,GO:0002830,GO:0005515,GO:0005524,GO:0005576,GO:0005634,GO:0005737,GO:0005783,GO:0005829,GO:0006919,GO:0006954,GO:0008134,GO:0032088,GO:0032611,GO:0032612,GO:0032621,GO:0032691,GO:0032731,GO:0032736,GO:0032753,GO:0032754,GO:0042802,GO:0043280,GO:0043565,GO:0044546,GO:0045087,GO:0045630,GO:0045944,GO:0050727,GO:0050728,GO:0050830,GO:…	Golgi membrane|nucleotide binding|immune system process|acute inflammatory response|negative regulation of acute inflammatory response|positive regulation of cytokine production involved in immune response|positive regulation of type 2 immune response|protein binding|ATP binding|extracellular region|nucleus|cytoplasm|endoplasmic reticulum|cytosol|activation of cysteine-type endopeptidase activity…	mmu04217,mmu04621,mmu04625,mmu05132,mmu05133,mmu05135,mmu05164,mmu05171,mmu05417	Necroptosis|NOD-like receptor signaling pathway|C-type lectin receptor signaling pathway|Salmonella infection|Pertussis|Yersinia infection|Influenza A|Coronavirus disease - COVID-19|Lipid and atherosclerosis
	Isg15	1.96903	0.977488	0.00500374	0.969341	Up	ISG15 ubiquitin-like modifier	GO:0005178,GO:0005515,GO:0005576,GO:0005634,GO:0005737,GO:0007229,GO:0009615,GO:0009617,GO:0016567,GO:0019941,GO:0022627,GO:0030501,GO:0031386,GO:0031397,GO:0031625,GO:0032020,GO:0032461,GO:0032649,GO:0032728,GO:0032729,GO:0032733,GO:0034340,GO:0042742,GO:0045071,GO:0045648,GO:0051607,GO:0060339,GO:0070585	integrin binding|protein binding|extracellular region|nucleus|cytoplasm|integrin-mediated signaling pathway|response to virus|response to bacterium|protein ubiquitination|modification-dependent protein catabolic process|cytosolic small ribosomal subunit|positive regulation of bone mineralization|protein tag|negative regulation of protein ubiquitination|ubiquitin protein ligase binding|ISG15-prote…	mmu04622,mmu05165,mmu05169,mmu05171	RIG-I-like receptor signaling pathway|Human papillomavirus infection|Epstein-Barr virus infection|Coronavirus disease - COVID-19
	Cxcl16	1.96406	0.973837	0.0452848	0.969341	Up	chemokine (C-X-C motif) ligand 16	GO:0005041,GO:0005044,GO:0005125,GO:0005615,GO:0006898,GO:0006935,GO:0008009,GO:0010818,GO:0016020,GO:0016021,GO:0030307,GO:0030335,GO:0034097,GO:0034341,GO:0034612,GO:0042379,GO:0048247,GO:0071222	low-density lipoprotein particle receptor activity|scavenger receptor activity|cytokine activity|extracellular space|receptor-mediated endocytosis|chemotaxis|chemokine activity|T cell chemotaxis|membrane|integral component of membrane|positive regulation of cell growth|positive regulation of cell migration|response to cytokine|response to interferon-gamma|response to tumor necrosis factor|chemoki…	mmu04060,mmu04062	Cytokine-cytokine receptor interaction|Chemokine signaling pathway
	Acad12	1.9474	0.961547	0.00861127	0.969341	Up	acyl-Coenzyme A dehydrogenase family, member 12	GO:0005739	mitochondrion
	Plk1	1.94448	0.959386	0.0419706	0.969341	Up	polo like kinase 1	GO:0000070,GO:0000086,GO:0000122,GO:0000132,GO:0000166,GO:0000278,GO:0000281,GO:0000287,GO:0000775,GO:0000776,GO:0000779,GO:0000785,GO:0000795,GO:0000922,GO:0000940,GO:0001578,GO:0004672,GO:0004674,GO:0005515,GO:0005524,GO:0005634,GO:0005694,GO:0005737,GO:0005813,GO:0005814,GO:0005819,GO:0005856,GO:0005876,GO:0006468,GO:0007049,GO:0007094,GO:0007095,GO:0007098,GO:0007346,GO:0008017,GO:0010800,GO:…	mitotic sister chromatid segregation|G2/M transition of mitotic cell cycle|negative regulation of transcription by RNA polymerase II|establishment of mitotic spindle orientation|nucleotide binding|mitotic cell cycle|mitotic cytokinesis|magnesium ion binding|chromosome, centromeric region|kinetochore|condensed chromosome, centromeric region|chromatin|synaptonemal complex|spindle pole|outer kinetoc…	mmu04068,mmu04110,mmu04114,mmu04914	FoxO signaling pathway|Cell cycle|Oocyte meiosis|Progesterone-mediated oocyte maturation
	Cdh3	1.93545	0.95267	0.0398943	0.969341	Up	cadherin 3	GO:0001895,GO:0005509,GO:0005737,GO:0005886,GO:0005912,GO:0007155,GO:0007156,GO:0010628,GO:0010838,GO:0016020,GO:0016021,GO:0016342,GO:0022405,GO:0030054,GO:0031424,GO:0032773,GO:0032912,GO:0043568,GO:0045296,GO:0046872,GO:0048023,GO:0051796,GO:0060901,GO:0090263,GO:0098609,GO:0098742,GO:1902910	retina homeostasis|calcium ion binding|cytoplasm|plasma membrane|adherens junction|cell adhesion|homophilic cell adhesion via plasma membrane adhesion molecules|positive regulation of gene expression|positive regulation of keratinocyte proliferation|membrane|integral component of membrane|catenin complex|hair cycle process|cell junction|keratinization|positive regulation of monophenol monooxygena…	mmu04514	Cell adhesion molecules
	Slamf9	1.93154	0.949752	0.0176102	0.969341	Up	SLAM family member 9	GO:0002273,GO:0002373,GO:0002410,GO:0009986,GO:0016020,GO:0016021,GO:0032604,GO:0032611,GO:0032640,GO:0035393,GO:0042742	plasmacytoid dendritic cell differentiation|plasmacytoid dendritic cell cytokine production|plasmacytoid dendritic cell chemotaxis|cell surface|membrane|integral component of membrane|granulocyte macrophage colony-stimulating factor production|interleukin-1 beta production|tumor necrosis factor production|chemokine (C-X-C motif) ligand 9 production|defense response to bacterium
	Grid2ip	1.9128	0.935688	0.00950301	0.969341	Up	glutamate receptor, ionotropic, delta 2 (Grid2) interacting protein 1	GO:0005515,GO:0005886,GO:0007216,GO:0016020,GO:0030036,GO:0030054,GO:0042995,GO:0043197,GO:0045202,GO:0045211,GO:0060292	protein binding|plasma membrane|G protein-coupled glutamate receptor signaling pathway|membrane|actin cytoskeleton organization|cell junction|cell projection|dendritic spine|synapse|postsynaptic membrane|long-term synaptic depression
	Gngt2	1.90176	0.927338	0.0220552	0.969341	Up	guanine nucleotide binding protein (G protein), gamma transducing activity polypeptide 2	GO:0005834,GO:0005886,GO:0007165,GO:0007186,GO:0016020,GO:0031680,GO:0031681	heterotrimeric G-protein complex|plasma membrane|signal transduction|G protein-coupled receptor signaling pathway|membrane|G-protein beta/gamma-subunit complex|G-protein beta-subunit binding	mmu04014,mmu04062,mmu04151,mmu04371,mmu04713,mmu04723,mmu04724,mmu04725,mmu04726,mmu04727,mmu04728,mmu04926,mmu05032,mmu05034,mmu05163,mmu05167,mmu05170,mmu05200	Ras signaling pathway|Chemokine signaling pathway|PI3K-Akt signaling pathway|Apelin signaling pathway|Circadian entrainment|Retrograde endocannabinoid signaling|Glutamatergic synapse|Cholinergic synapse|Serotonergic synapse|GABAergic synapse|Dopaminergic synapse|Relaxin signaling pathway|Morphine addiction|Alcoholism|Human cytomegalovirus infection|Kaposi sarcoma-associated herpesvirus infection|…
	C3	1.8935	0.921056	0.00644406	0.969341	Up	complement component 3	GO:0001798,GO:0001934,GO:0001970,GO:0002376,GO:0004866,GO:0005515,GO:0005576,GO:0005615,GO:0006629,GO:0006631,GO:0006954,GO:0006956,GO:0006957,GO:0006958,GO:0007596,GO:0008289,GO:0009617,GO:0009986,GO:0010575,GO:0010828,GO:0010866,GO:0010884,GO:0016322,GO:0031715,GO:0032991,GO:0035846,GO:0035886,GO:0045087,GO:0045745,GO:0045766,GO:0048260,GO:0048639,GO:0050766,GO:0060041,GO:0060100,GO:0070374,GO:…	positive regulation of type IIa hypersensitivity|positive regulation of protein phosphorylation|positive regulation of activation of membrane attack complex|immune system process|endopeptidase inhibitor activity|protein binding|extracellular region|extracellular space|lipid metabolic process|fatty acid metabolic process|inflammatory response|complement activation|complement activation, alternativ…	mmu04080,mmu04145,mmu04610,mmu04613,mmu05133,mmu05134,mmu05140,mmu05142,mmu05150,mmu05152,mmu05167,mmu05168,mmu05171,mmu05203,mmu05322	Neuroactive ligand-receptor interaction|Phagosome|Complement and coagulation cascades|Neutrophil extracellular trap formation|Pertussis|Legionellosis|Leishmaniasis|Chagas disease|Staphylococcus aureus infection|Tuberculosis|Kaposi sarcoma-associated herpesvirus infection|Herpes simplex virus 1 infection|Coronavirus disease - COVID-19|Viral carcinogenesis|Systemic lupus erythematosus
	Tmem106a	1.89113	0.919248	0.0300908	0.969341	Up	transmembrane protein 106A	GO:0002376,GO:0005886,GO:0016020,GO:0016021,GO:0032731,GO:0032755,GO:0032760,GO:0035780,GO:0035781,GO:0042116,GO:0043123,GO:0043410,GO:0045087,GO:0045348,GO:1904407	immune system process|plasma membrane|membrane|integral component of membrane|positive regulation of interleukin-1 beta production|positive regulation of interleukin-6 production|positive regulation of tumor necrosis factor production|CD80 biosynthetic process|CD86 biosynthetic process|macrophage activation|positive regulation of I-kappaB kinase/NF-kappaB signaling|positive regulation of MAPK cas…
	Gm11127	1.89031	0.918624	0.0237724	0.969341	Up	predicted gene 11127	GO:0001916,GO:0002476,GO:0002486,GO:0005102,GO:0005615,GO:0006955,GO:0009897,GO:0042605	positive regulation of T cell mediated cytotoxicity|antigen processing and presentation of endogenous peptide antigen via MHC class Ib|antigen processing and presentation of endogenous peptide antigen via MHC class I via ER pathway, TAP-independent|signaling receptor binding|extracellular space|immune response|external side of plasma membrane|peptide antigen binding	mmu04144,mmu04145,mmu04218,mmu04514,mmu04612,mmu04650,mmu04940,mmu05163,mmu05165,mmu05166,mmu05167,mmu05168,mmu05169,mmu05170,mmu05203,mmu05320,mmu05330,mmu05332,mmu05416	Endocytosis|Phagosome|Cellular senescence|Cell adhesion molecules|Antigen processing and presentation|Natural killer cell mediated cytotoxicity|Type I diabetes mellitus|Human cytomegalovirus infection|Human papillomavirus infection|Human T-cell leukemia virus 1 infection|Kaposi sarcoma-associated herpesvirus infection|Herpes simplex virus 1 infection|Epstein-Barr virus infection|Human immunodefic…
	Mlph	1.87285	0.905233	0.021022	0.969341	Up	melanophilin	GO:0001725,GO:0003779,GO:0005515,GO:0005815,GO:0006605,GO:0006886,GO:0015629,GO:0016461,GO:0017022,GO:0030318,GO:0030425,GO:0030674,GO:0030864,GO:0031267,GO:0031489,GO:0032400,GO:0042470,GO:0043473,GO:0046872,GO:0048471,GO:0051010	stress fiber|actin binding|protein binding|microtubule organizing center|protein targeting|intracellular protein transport|actin cytoskeleton|unconventional myosin complex|myosin binding|melanocyte differentiation|dendrite|protein-macromolecule adaptor activity|cortical actin cytoskeleton|small GTPase binding|myosin V binding|melanosome localization|melanosome|pigmentation|metal ion binding|perin…
	Trim30a	1.86813	0.901597	0.0127452	0.969341	Up	tripartite motif-containing 30A	GO:0000209,GO:0003677,GO:0005634,GO:0005654,GO:0005737,GO:0005829,GO:0008270,GO:0009617,GO:0010468,GO:0010508,GO:0016567,GO:0019901,GO:0032715,GO:0032720,GO:0032880,GO:0034122,GO:0042803,GO:0043123,GO:0045087,GO:0045732,GO:0046596,GO:0046598,GO:0046872,GO:0051092,GO:0051865,GO:0061630,GO:1900226,GO:2000378	protein polyubiquitination|DNA binding|nucleus|nucleoplasm|cytoplasm|cytosol|zinc ion binding|response to bacterium|regulation of gene expression|positive regulation of autophagy|protein ubiquitination|protein kinase binding|negative regulation of interleukin-6 production|negative regulation of tumor necrosis factor production|regulation of protein localization|negative regulation of toll-like re…
	Gpr84	1.85533	0.891679	0.045254	0.969341	Up	G protein-coupled receptor 84	GO:0001604,GO:0004930,GO:0005886,GO:0005887,GO:0007165,GO:0007186,GO:0007218,GO:0008528,GO:0016020,GO:0016021,GO:0043235	urotensin II receptor activity|G protein-coupled receptor activity|plasma membrane|integral component of plasma membrane|signal transduction|G protein-coupled receptor signaling pathway|neuropeptide signaling pathway|G protein-coupled peptide receptor activity|membrane|integral component of membrane|receptor complex
	Srpk3	1.85364	0.890358	0.0370856	0.969341	Up	serine/arginine-rich protein specific kinase 3	GO:0000166,GO:0000245,GO:0004672,GO:0004674,GO:0005524,GO:0005634,GO:0005737,GO:0006468,GO:0007275,GO:0007517,GO:0007519,GO:0016301,GO:0016310,GO:0016740,GO:0030154,GO:0035556,GO:0050684,GO:0060537,GO:0106310,GO:0106311	nucleotide binding|spliceosomal complex assembly|protein kinase activity|protein serine/threonine kinase activity|ATP binding|nucleus|cytoplasm|protein phosphorylation|multicellular organism development|muscle organ development|skeletal muscle tissue development|kinase activity|phosphorylation|transferase activity|cell differentiation|intracellular signal transduction|regulation of mRNA processin…
	Cd74	1.85249	0.889465	0.000255769	0.325968	Up	CD74 antigen (invariant polypeptide of major histocompatibility complex, class II antigen-associated)	GO:0000187,GO:0001516,GO:0001540,GO:0001934,GO:0001961,GO:0002250,GO:0002286,GO:0002376,GO:0002606,GO:0002792,GO:0002821,GO:0002830,GO:0002906,GO:0004896,GO:0005515,GO:0005615,GO:0005634,GO:0005737,GO:0005764,GO:0005768,GO:0005770,GO:0005771,GO:0005773,GO:0005783,GO:0005794,GO:0005886,GO:0005887,GO:0006886,GO:0006952,GO:0006955,GO:0008283,GO:0009897,GO:0009986,GO:0010628,GO:0016020,GO:0016021,GO:…	activation of MAPK activity|prostaglandin biosynthetic process|amyloid-beta binding|positive regulation of protein phosphorylation|positive regulation of cytokine-mediated signaling pathway|adaptive immune response|T cell activation involved in immune response|immune system process|positive regulation of dendritic cell antigen processing and presentation|negative regulation of peptide secretion|p…	mmu04612,mmu05152,mmu05168	Antigen processing and presentation|Tuberculosis|Herpes simplex virus 1 infection
	Lgals3bp	1.8476	0.885655	0.00675532	0.969341	Up	lectin, galactoside-binding, soluble, 3 binding protein	GO:0005044,GO:0005515,GO:0005576,GO:0005615,GO:0007155,GO:0016020	scavenger receptor activity|protein binding|extracellular region|extracellular space|cell adhesion|membrane
	Rtp4	1.84576	0.884212	0.00218081	0.969341	Up	receptor transporter protein 4	GO:0001580,GO:0005515,GO:0005737,GO:0006612,GO:0016020,GO:0016021,GO:0031849,GO:0051205,GO:0051607	detection of chemical stimulus involved in sensory perception of bitter taste|protein binding|cytoplasm|protein targeting to membrane|membrane|integral component of membrane|olfactory receptor binding|protein insertion into membrane|defense response to virus
	Tlr9	1.84045	0.880062	0.0310154	0.969341	Up	toll-like receptor 9	GO:0001774,GO:0001819,GO:0001932,GO:0002218,GO:0002224,GO:0002237,GO:0002376,GO:0002639,GO:0002730,GO:0002755,GO:0004888,GO:0005149,GO:0005515,GO:0005737,GO:0005764,GO:0005768,GO:0005783,GO:0005886,GO:0006954,GO:0006955,GO:0007165,GO:0007249,GO:0007252,GO:0009615,GO:0010508,GO:0010628,GO:0016020,GO:0016021,GO:0016323,GO:0016324,GO:0030277,GO:0030890,GO:0031410,GO:0032009,GO:0032088,GO:0032640,GO:…	microglial cell activation|positive regulation of cytokine production|regulation of protein phosphorylation|activation of innate immune response|toll-like receptor signaling pathway|response to molecule of bacterial origin|immune system process|positive regulation of immunoglobulin production|regulation of dendritic cell cytokine production|MyD88-dependent toll-like receptor signaling pathway|tra…	mmu04620,mmu05132,mmu05142,mmu05143,mmu05144,mmu05152,mmu05162,mmu05168,mmu05235	Toll-like receptor signaling pathway|Salmonella infection|Chagas disease|African trypanosomiasis|Malaria|Tuberculosis|Measles|Herpes simplex virus 1 infection|PD-L1 expression and PD-1 checkpoint pathway in cancer
	Cox8b	1.83949	0.879309	0.00889881	0.969341	Up	cytochrome c oxidase subunit 8B	GO:0004129,GO:0005739,GO:0005743,GO:0016020,GO:0016021,GO:0045277	cytochrome-c oxidase activity|mitochondrion|mitochondrial inner membrane|membrane|integral component of membrane|respiratory chain complex IV	mmu00190,mmu04260,mmu04714,mmu04932,mmu05010,mmu05012,mmu05014,mmu05016,mmu05020,mmu05022,mmu05415	Oxidative phosphorylation|Cardiac muscle contraction|Thermogenesis|Non-alcoholic fatty liver disease|Alzheimer disease|Parkinson disease|Amyotrophic lateral sclerosis|Huntington disease|Prion disease|Pathways of neurodegeneration - multiple diseases|Diabetic cardiomyopathy
	Tap1	1.82876	0.870869	0.00305121	0.969341	Up	transporter 1, ATP-binding cassette, sub-family B (MDR/TAP)	GO:0000166,GO:0002250,GO:0002376,GO:0002479,GO:0005524,GO:0005739,GO:0005783,GO:0006952,GO:0015031,GO:0015433,GO:0015440,GO:0015833,GO:0016020,GO:0016021,GO:0016887,GO:0019885,GO:0023029,GO:0030176,GO:0030670,GO:0034451,GO:0042270,GO:0042287,GO:0042288,GO:0042605,GO:0042626,GO:0042803,GO:0042824,GO:0042825,GO:0043231,GO:0043531,GO:0044877,GO:0046872,GO:0046967,GO:0046978,GO:0046979,GO:0046980,GO:…	nucleotide binding|adaptive immune response|immune system process|antigen processing and presentation of exogenous peptide antigen via MHC class I, TAP-dependent|ATP binding|mitochondrion|endoplasmic reticulum|defense response|protein transport|ABC-type peptide antigen transporter activity|ABC-type peptide transporter activity|peptide transport|membrane|integral component of membrane|ATPase|antig…	mmu02010,mmu04145,mmu04612,mmu05163,mmu05168,mmu05169,mmu05170,mmu05340	ABC transporters|Phagosome|Antigen processing and presentation|Human cytomegalovirus infection|Herpes simplex virus 1 infection|Epstein-Barr virus infection|Human immunodeficiency virus 1 infection|Primary immunodeficiency
	Espl1	1.8276	0.869947	0.0374051	0.969341	Up	extra spindle pole bodies 1, separase	GO:0000070,GO:0000212,GO:0000278,GO:0004197,GO:0005634,GO:0005737,GO:0005813,GO:0007059,GO:0007127,GO:0008233,GO:0008234,GO:0016787,GO:0045143,GO:0051307,GO:0072686	mitotic sister chromatid segregation|meiotic spindle organization|mitotic cell cycle|cysteine-type endopeptidase activity|nucleus|cytoplasm|centrosome|chromosome segregation|meiosis I|peptidase activity|cysteine-type peptidase activity|hydrolase activity|homologous chromosome segregation|meiotic chromosome separation|mitotic spindle	mmu04110,mmu04114,mmu05166	Cell cycle|Oocyte meiosis|Human T-cell leukemia virus 1 infection
	Gpr4	1.82644	0.869034	0.00151319	0.835685	Up	G protein-coupled receptor 4	GO:0004930,GO:0005886,GO:0005887,GO:0007165,GO:0007186,GO:0007189,GO:0007200,GO:0010447,GO:0016020,GO:0016021,GO:0016525,GO:0030155,GO:0035025,GO:0043114,GO:0050729,GO:0051482,GO:0060055,GO:0072144	G protein-coupled receptor activity|plasma membrane|integral component of plasma membrane|signal transduction|G protein-coupled receptor signaling pathway|adenylate cyclase-activating G protein-coupled receptor signaling pathway|phospholipase C-activating G protein-coupled receptor signaling pathway|response to acidic pH|membrane|integral component of membrane|negative regulation of angiogenesis|…
	Gm10710	1.81666	0.861286	0.0329265	0.969341	Up	predicted gene 10710
	Ifit3	1.80258	0.850065	0.0012507	0.835685	Up	interferon-induced protein with tetratricopeptide repeats 3	GO:0002376,GO:0003723,GO:0005515,GO:0005737,GO:0005739,GO:0005829,GO:0009617,GO:0035457,GO:0035458,GO:0035634,GO:0042802,GO:0045087,GO:0051607	immune system process|RNA binding|protein binding|cytoplasm|mitochondrion|cytosol|response to bacterium|cellular response to interferon-alpha|cellular response to interferon-beta|response to stilbenoid|identical protein binding|innate immune response|defense response to virus
	Uba7	1.79995	0.847959	0.00881778	0.969341	Up	ubiquitin-like modifier activating enzyme 7	GO:0004839,GO:0004842,GO:0005634,GO:0005737,GO:0006464,GO:0006974,GO:0019782,GO:0019941,GO:0032020,GO:0032446	ubiquitin activating enzyme activity|ubiquitin-protein transferase activity|nucleus|cytoplasm|cellular protein modification process|cellular response to DNA damage stimulus|ISG15 activating enzyme activity|modification-dependent protein catabolic process|ISG15-protein conjugation|protein modification by small protein conjugation	mmu04120,mmu05012,mmu05022	Ubiquitin mediated proteolysis|Parkinson disease|Pathways of neurodegeneration - multiple diseases
	Ccl9	1.79686	0.84548	0.00440909	0.969341	Up	chemokine (C-C motif) ligand 9	GO:0002548,GO:0005125,GO:0005576,GO:0005615,GO:0006935,GO:0006954,GO:0006955,GO:0007186,GO:0008009,GO:0030593,GO:0043547,GO:0045662,GO:0048020,GO:0048247,GO:0070098,GO:0070374,GO:0071346,GO:0071347,GO:0071356	monocyte chemotaxis|cytokine activity|extracellular region|extracellular space|chemotaxis|inflammatory response|immune response|G protein-coupled receptor signaling pathway|chemokine activity|neutrophil chemotaxis|positive regulation of GTPase activity|negative regulation of myoblast differentiation|CCR chemokine receptor binding|lymphocyte chemotaxis|chemokine-mediated signaling pathway|positive…	mmu04060,mmu04061,mmu04062	Cytokine-cytokine receptor interaction|Viral protein interaction with cytokine and cytokine receptor|Chemokine signaling pathway
	Ndufa4l2	1.79239	0.841887	0.030775	0.969341	Up	Ndufa4, mitochondrial complex associated like 2	GO:0004129,GO:0005751	cytochrome-c oxidase activity|mitochondrial respiratory chain complex IV	mmu00190,mmu04714,mmu04723,mmu04932,mmu05010,mmu05012,mmu05014,mmu05016,mmu05020,mmu05022,mmu05415	Oxidative phosphorylation|Thermogenesis|Retrograde endocannabinoid signaling|Non-alcoholic fatty liver disease|Alzheimer disease|Parkinson disease|Amyotrophic lateral sclerosis|Huntington disease|Prion disease|Pathways of neurodegeneration - multiple diseases|Diabetic cardiomyopathy
	Micall2	1.77645	0.828998	0.00353115	0.969341	Up	MICAL-like 2	GO:0001725,GO:0005515,GO:0005737,GO:0005768,GO:0005856,GO:0005886,GO:0005911,GO:0005923,GO:0016020,GO:0030041,GO:0030054,GO:0031005,GO:0031175,GO:0031267,GO:0031532,GO:0032432,GO:0032456,GO:0034446,GO:0042805,GO:0042995,GO:0043005,GO:0046872,GO:0051015,GO:0055037,GO:0070830	stress fiber|protein binding|cytoplasm|endosome|cytoskeleton|plasma membrane|cell-cell junction|bicellular tight junction|membrane|actin filament polymerization|cell junction|filamin binding|neuron projection development|small GTPase binding|actin cytoskeleton reorganization|actin filament bundle|endocytic recycling|substrate adhesion-dependent cell spreading|actinin binding|cell projection|neuro…	mmu04530	Tight junction
	Sapcd2	1.77518	0.827967	0.00920414	0.969341	Up	suppressor APC domain containing 2	GO:0000132,GO:0005634,GO:0005654,GO:0005730,GO:0005737,GO:0005829,GO:0005886,GO:0005923,GO:0007049,GO:0008284,GO:0016020,GO:0030054,GO:0043296,GO:0045179,GO:0051301,GO:0090175,GO:0098725,GO:1904777	establishment of mitotic spindle orientation|nucleus|nucleoplasm|nucleolus|cytoplasm|cytosol|plasma membrane|bicellular tight junction|cell cycle|positive regulation of cell population proliferation|membrane|cell junction|apical junction complex|apical cortex|cell division|regulation of establishment of planar polarity|symmetric cell division|negative regulation of protein localization to cell co…
	Tlr2	1.75825	0.814138	0.0139148	0.969341	Up	toll-like receptor 2	GO:0001530,GO:0001540,GO:0001774,GO:0001775,GO:0001819,GO:0002224,GO:0002237,GO:0002238,GO:0002376,GO:0002687,GO:0002730,GO:0002752,GO:0002755,GO:0004888,GO:0005515,GO:0005737,GO:0005794,GO:0005886,GO:0005887,GO:0006691,GO:0006952,GO:0006954,GO:0006955,GO:0007165,GO:0007252,GO:0007612,GO:0008285,GO:0009617,GO:0009897,GO:0009986,GO:0010628,GO:0014005,GO:0016020,GO:0016021,GO:0016787,GO:0030177,GO:…	lipopolysaccharide binding|amyloid-beta binding|microglial cell activation|cell activation|positive regulation of cytokine production|toll-like receptor signaling pathway|response to molecule of bacterial origin|response to molecule of fungal origin|immune system process|positive regulation of leukocyte migration|regulation of dendritic cell cytokine production|cell surface pattern recognition re…	mmu04145,mmu04151,mmu04613,mmu04620,mmu05132,mmu05134,mmu05140,mmu05142,mmu05144,mmu05145,mmu05146,mmu05152,mmu05161,mmu05162,mmu05168,mmu05169,mmu05170,mmu05171,mmu05205,mmu05235,mmu05321,mmu05323,mmu05417	Phagosome|PI3K-Akt signaling pathway|Neutrophil extracellular trap formation|Toll-like receptor signaling pathway|Salmonella infection|Legionellosis|Leishmaniasis|Chagas disease|Malaria|Toxoplasmosis|Amoebiasis|Tuberculosis|Hepatitis B|Measles|Herpes simplex virus 1 infection|Epstein-Barr virus infection|Human immunodeficiency virus 1 infection|Coronavirus disease - COVID-19|Proteoglycans in canc…
	BC028528	1.75672	0.812882	0.0231548	0.969341	Up	cDNA sequence BC028528	GO:0005576	extracellular region
	Ccl27b	1.72846	0.789486	0.00357916	0.969341	Up	chemokine (C-C motif) ligand 27b	GO:0031640,GO:0031728,GO:0061844	killing of cells of other organism|CCR3 chemokine receptor binding|antimicrobial humoral immune response mediated by antimicrobial peptide	mmu04060,mmu04061,mmu04062	Cytokine-cytokine receptor interaction|Viral protein interaction with cytokine and cytokine receptor|Chemokine signaling pathway
	Grrp1	1.72732	0.788539	0.0173619	0.969341	Up	glycine/arginine rich protein 1
	Stat5a	1.72631	0.787695	0.00440597	0.969341	Up	signal transducer and activator of transcription 5A	GO:0000978,GO:0000981,GO:0001228,GO:0001553,GO:0001779,GO:0001938,GO:0003677,GO:0003690,GO:0003700,GO:0005515,GO:0005634,GO:0005654,GO:0005737,GO:0005829,GO:0006355,GO:0006357,GO:0006366,GO:0006952,GO:0007165,GO:0007259,GO:0007565,GO:0007595,GO:0008284,GO:0018108,GO:0019218,GO:0019221,GO:0019530,GO:0019915,GO:0030155,GO:0030856,GO:0030879,GO:0032743,GO:0032825,GO:0033026,GO:0033077,GO:0038026,GO:…	RNA polymerase II cis-regulatory region sequence-specific DNA binding|DNA-binding transcription factor activity, RNA polymerase II-specific|DNA-binding transcription activator activity, RNA polymerase II-specific|luteinization|natural killer cell differentiation|positive regulation of endothelial cell proliferation|DNA binding|double-stranded DNA binding|DNA-binding transcription factor activity|…	mmu04012,mmu04217,mmu04630,mmu04658,mmu04659,mmu04917,mmu04933,mmu04935,mmu05161,mmu05162,mmu05166,mmu05200,mmu05203,mmu05220,mmu05221,mmu05223	ErbB signaling pathway|Necroptosis|JAK-STAT signaling pathway|Th1 and Th2 cell differentiation|Th17 cell differentiation|Prolactin signaling pathway|AGE-RAGE signaling pathway in diabetic complications|Growth hormone synthesis, secretion and action|Hepatitis B|Measles|Human T-cell leukemia virus 1 infection|Pathways in cancer|Viral carcinogenesis|Chronic myeloid leukemia|Acute myeloid leukemia|No…	STAT
	Rpl26	1.72189	0.783996	1.17667e-05	0.0487376	Up	ribosomal protein L26	GO:0002181,GO:0003723,GO:0003735,GO:0005515,GO:0005654,GO:0005730,GO:0005737,GO:0005829,GO:0006364,GO:0006977,GO:0022625,GO:0022626,GO:0034644,GO:0042273,GO:0043195,GO:0045727,GO:0048027,GO:0071479,GO:0071480,GO:1902164,GO:1902167,GO:1904803,GO:1990904	cytoplasmic translation|RNA binding|structural constituent of ribosome|protein binding|nucleoplasm|nucleolus|cytoplasm|cytosol|rRNA processing|DNA damage response, signal transduction by p53 class mediator resulting in cell cycle arrest|cytosolic large ribosomal subunit|cytosolic ribosome|cellular response to UV|ribosomal large subunit biogenesis|terminal bouton|positive regulation of translation…	mmu03010,mmu05171	Ribosome|Coronavirus disease - COVID-19
	Slc16a8	1.70816	0.772443	0.0244463	0.969341	Up	solute carrier family 16 (monocarboxylic acid transporters), member 8	GO:0005886,GO:0005887,GO:0008028,GO:0009925,GO:0015129,GO:0015293,GO:0015718,GO:0016020,GO:0016021,GO:0016323,GO:0016324,GO:0022857,GO:0055085	plasma membrane|integral component of plasma membrane|monocarboxylic acid transmembrane transporter activity|basal plasma membrane|lactate transmembrane transporter activity|symporter activity|monocarboxylic acid transport|membrane|integral component of membrane|basolateral plasma membrane|apical plasma membrane|transmembrane transporter activity|transmembrane transport
	Tbx1	1.70583	0.77047	0.048943	0.969341	Up	T-box 1	GO:0000122,GO:0000978,GO:0000981,GO:0001162,GO:0001228,GO:0001525,GO:0001568,GO:0001569,GO:0001708,GO:0001755,GO:0001934,GO:0001945,GO:0001974,GO:0002053,GO:0003007,GO:0003148,GO:0003151,GO:0003677,GO:0003700,GO:0005515,GO:0005634,GO:0006355,GO:0006357,GO:0007275,GO:0007368,GO:0007389,GO:0007498,GO:0007507,GO:0007517,GO:0007605,GO:0008283,GO:0008284,GO:0009952,GO:0021644,GO:0030855,GO:0030878,GO:…	negative regulation of transcription by RNA polymerase II|RNA polymerase II cis-regulatory region sequence-specific DNA binding|DNA-binding transcription factor activity, RNA polymerase II-specific|RNA polymerase II intronic transcription regulatory region sequence-specific DNA binding|DNA-binding transcription activator activity, RNA polymerase II-specific|angiogenesis|blood vessel development|b…			T-box
	Ccdc33	1.70168	0.766962	0.0231868	0.969341	Up	coiled-coil domain containing 33	GO:0005777,GO:0007283	peroxisome|spermatogenesis
	Prdm12	1.70057	0.766019	0.0368882	0.969341	Up	PR domain containing 12	GO:0000122,GO:0003677,GO:0005634,GO:0005654,GO:0008168,GO:0010468,GO:0016740,GO:0019233,GO:0022008,GO:0031175,GO:0032259,GO:0046872,GO:0050965,GO:0051574,GO:1900111,GO:1990226	negative regulation of transcription by RNA polymerase II|DNA binding|nucleus|nucleoplasm|methyltransferase activity|regulation of gene expression|transferase activity|sensory perception of pain|neurogenesis|neuron projection development|methylation|metal ion binding|detection of temperature stimulus involved in sensory perception of pain|positive regulation of histone H3-K9 methylation|positive …			zf-C2H2
	Vill	1.70027	0.765768	0.0356985	0.969341	Up	villin-like	GO:0003779,GO:0005546,GO:0005737,GO:0007010,GO:0008154,GO:0015629,GO:0051014,GO:0051015,GO:0051016,GO:0051693	actin binding|phosphatidylinositol-4,5-bisphosphate binding|cytoplasm|cytoskeleton organization|actin polymerization or depolymerization|actin cytoskeleton|actin filament severing|actin filament binding|barbed-end actin filament capping|actin filament capping
	Xaf1	1.69449	0.760853	0.0205027	0.969341	Up	XIAP associated factor 1	GO:0005634,GO:0005654,GO:0005737,GO:0005739,GO:0006915,GO:0031333,GO:0035456,GO:0046872	nucleus|nucleoplasm|cytoplasm|mitochondrion|apoptotic process|negative regulation of protein-containing complex assembly|response to interferon-beta|metal ion binding
	Angptl4	1.69283	0.759433	0.0248017	0.969341	Up	angiopoietin-like 4	GO:0001525,GO:0004857,GO:0005102,GO:0005576,GO:0005615,GO:0006629,GO:0009267,GO:0042802,GO:0043066,GO:0043335,GO:0045834,GO:0051005,GO:0062023,GO:0070328,GO:2000352	angiogenesis|enzyme inhibitor activity|signaling receptor binding|extracellular region|extracellular space|lipid metabolic process|cellular response to starvation|identical protein binding|negative regulation of apoptotic process|protein unfolding|positive regulation of lipid metabolic process|negative regulation of lipoprotein lipase activity|collagen-containing extracellular matrix|triglyceride…	mmu03320,mmu04979	PPAR signaling pathway|Cholesterol metabolism
	Ccdc170	1.69148	0.758284	0.03529	0.969341	Up	coiled-coil domain containing 170	GO:0000226,GO:0005794,GO:0008017,GO:0036064	microtubule cytoskeleton organization|Golgi apparatus|microtubule binding|ciliary basal body
	Nuak2	1.68851	0.75575	0.0375765	0.969341	Up	NUAK family, SNF1-like kinase, 2	GO:0000166,GO:0000287,GO:0004672,GO:0004674,GO:0005524,GO:0005634,GO:0005737,GO:0006468,GO:0006915,GO:0016301,GO:0016310,GO:0016740,GO:0030036,GO:0035556,GO:0042149,GO:0043066,GO:0046872,GO:0106310,GO:0106311	nucleotide binding|magnesium ion binding|protein kinase activity|protein serine/threonine kinase activity|ATP binding|nucleus|cytoplasm|protein phosphorylation|apoptotic process|kinase activity|phosphorylation|transferase activity|actin cytoskeleton organization|intracellular signal transduction|cellular response to glucose starvation|negative regulation of apoptotic process|metal ion binding|pro…
	Tnnt2	1.68642	0.753965	0.0457129	0.969341	Up	troponin T2, cardiac	GO:0003779,GO:0005200,GO:0005523,GO:0005737,GO:0005861,GO:0005865,GO:0006936,GO:0006937,GO:0007507,GO:0008016,GO:0009617,GO:0016887,GO:0030016,GO:0030017,GO:0030049,GO:0030172,GO:0030674,GO:0031013,GO:0032780,GO:0032781,GO:0032972,GO:0042802,GO:0044877,GO:0045214,GO:0051592,GO:0051764,GO:0055009,GO:0055010,GO:0060048,GO:0097512,GO:1990584	actin binding|structural constituent of cytoskeleton|tropomyosin binding|cytoplasm|troponin complex|striated muscle thin filament|muscle contraction|regulation of muscle contraction|heart development|regulation of heart contraction|response to bacterium|ATPase|myofibril|sarcomere|muscle filament sliding|troponin C binding|protein-macromolecule adaptor activity|troponin I binding|negative regulati…	mmu04260,mmu04261,mmu05410,mmu05414	Cardiac muscle contraction|Adrenergic signaling in cardiomyocytes|Hypertrophic cardiomyopathy|Dilated cardiomyopathy
	A4galt	1.67834	0.747038	0.0166535	0.969341	Up	alpha 1,4-galactosyltransferase	GO:0001576,GO:0005794,GO:0006629,GO:0006688,GO:0007009,GO:0008378,GO:0015643,GO:0016020,GO:0016021,GO:0016740,GO:0016757,GO:0016758,GO:0050512	globoside biosynthetic process|Golgi apparatus|lipid metabolic process|glycosphingolipid biosynthetic process|plasma membrane organization|galactosyltransferase activity|toxic substance binding|membrane|integral component of membrane|transferase activity|glycosyltransferase activity|hexosyltransferase activity|lactosylceramide 4-alpha-galactosyltransferase activity	mmu00601,mmu00603	Glycosphingolipid biosynthesis - lacto and neolacto series|Glycosphingolipid biosynthesis - globo and isoglobo series
	Slc47a1	1.66976	0.739637	0.0157669	0.969341	Up	solute carrier family 47, member 1	GO:0005886,GO:0006812,GO:0015179,GO:0015297,GO:0015695,GO:0016020,GO:0016021,GO:0016323,GO:0016324,GO:0022857,GO:0031982,GO:0042887,GO:0042908,GO:0042910,GO:0055085,GO:0061459,GO:0089718,GO:0097638,GO:0098655,GO:1902475	plasma membrane|cation transport|L-amino acid transmembrane transporter activity|antiporter activity|organic cation transport|membrane|integral component of membrane|basolateral plasma membrane|apical plasma membrane|transmembrane transporter activity|vesicle|amide transmembrane transporter activity|xenobiotic transport|xenobiotic transmembrane transporter activity|transmembrane transport|L-argin…
	Psmb8	1.64742	0.720211	0.0300366	0.969341	Up	proteasome (prosome, macropain) subunit, beta type 8 (large multifunctional peptidase 7)	GO:0000502,GO:0002376,GO:0004175,GO:0004298,GO:0005515,GO:0005634,GO:0005654,GO:0005737,GO:0005829,GO:0005839,GO:0006508,GO:0008233,GO:0010499,GO:0016787,GO:0019882,GO:0030154,GO:0043161,GO:0045444,GO:0051603,GO:0052548,GO:1990111	proteasome complex|immune system process|endopeptidase activity|threonine-type endopeptidase activity|protein binding|nucleus|nucleoplasm|cytoplasm|cytosol|proteasome core complex|proteolysis|peptidase activity|proteasomal ubiquitin-independent protein catabolic process|hydrolase activity|antigen processing and presentation|cell differentiation|proteasome-mediated ubiquitin-dependent protein cata…	mmu03050	Proteasome
	Igtp	1.64718	0.719994	0.023218	0.969341	Up	interferon gamma induced GTPase	GO:0003924,GO:0005789,GO:0005829,GO:0006952,GO:0035458	GTPase activity|endoplasmic reticulum membrane|cytosol|defense response|cellular response to interferon-beta	mmu05145	Toxoplasmosis
	Fam71e1	1.6415	0.715011	0.0216872	0.969341	Up	family with sequence similarity 71, member E1
	Itga10	1.63966	0.713394	0.0454779	0.969341	Up	integrin, alpha 10	GO:0007160,GO:0007229,GO:0034680,GO:0098639	cell-matrix adhesion|integrin-mediated signaling pathway|integrin alpha10-beta1 complex|collagen binding involved in cell-matrix adhesion	mmu04151,mmu04510,mmu04512,mmu04810,mmu05165,mmu05410,mmu05412,mmu05414	PI3K-Akt signaling pathway|Focal adhesion|ECM-receptor interaction|Regulation of actin cytoskeleton|Human papillomavirus infection|Hypertrophic cardiomyopathy|Arrhythmogenic right ventricular cardiomyopathy|Dilated cardiomyopathy
	Cdh23	1.63721	0.711239	0.0177668	0.969341	Up	cadherin 23 (otocadherin)	GO:0001917,GO:0005509,GO:0005515,GO:0005813,GO:0005886,GO:0006816,GO:0007155,GO:0007156,GO:0007605,GO:0007626,GO:0008344,GO:0016020,GO:0016021,GO:0016339,GO:0016342,GO:0032420,GO:0032426,GO:0042472,GO:0042491,GO:0045177,GO:0045202,GO:0045296,GO:0045494,GO:0046872,GO:0047485,GO:0048563,GO:0048839,GO:0050953,GO:0050957,GO:0051480,GO:0060013,GO:0060088,GO:0060091,GO:0060122,GO:0098683,GO:0098684,GO:…	photoreceptor inner segment|calcium ion binding|protein binding|centrosome|plasma membrane|calcium ion transport|cell adhesion|homophilic cell adhesion via plasma membrane adhesion molecules|sensory perception of sound|locomotory behavior|adult locomotory behavior|membrane|integral component of membrane|calcium-dependent cell-cell adhesion via plasma membrane cell adhesion molecules|catenin compl…
	Npm3	1.62239	0.698119	0.0178674	0.969341	Up	nucleoplasmin 3	GO:0003682,GO:0003723,GO:0005515,GO:0005634,GO:0005654,GO:0005730,GO:0005737,GO:0005829,GO:0006338,GO:0006364,GO:0009303,GO:0015629,GO:0042393	chromatin binding|RNA binding|protein binding|nucleus|nucleoplasm|nucleolus|cytoplasm|cytosol|chromatin remodeling|rRNA processing|rRNA transcription|actin cytoskeleton|histone binding
	Arhgap22	1.61056	0.687566	0.0372617	0.969341	Up	Rho GTPase activating protein 22	GO:0001525,GO:0005096,GO:0005634,GO:0005737,GO:0007165,GO:0007275,GO:0030154,GO:0090630,GO:0098978,GO:0099175	angiogenesis|GTPase activator activity|nucleus|cytoplasm|signal transduction|multicellular organism development|cell differentiation|activation of GTPase activity|glutamatergic synapse|regulation of postsynapse organization
	Slc37a2	1.60516	0.682716	0.0463061	0.969341	Up	solute carrier family 37 (glycerol-3-phosphate transporter), member 2	GO:0005783,GO:0006072,GO:0006127,GO:0008643,GO:0015169,GO:0015297,GO:0015760,GO:0015794,GO:0016020,GO:0016021,GO:0022857,GO:0030176,GO:0035435,GO:0055085,GO:0061513	endoplasmic reticulum|glycerol-3-phosphate metabolic process|glycerophosphate shuttle|carbohydrate transport|glycerol-3-phosphate transmembrane transporter activity|antiporter activity|glucose-6-phosphate transport|glycerol-3-phosphate transmembrane transport|membrane|integral component of membrane|transmembrane transporter activity|integral component of endoplasmic reticulum membrane|phosphate i…
	Ifit3b	1.60381	0.681506	0.00288955	0.969341	Up	interferon-induced protein with tetratricopeptide repeats 3B	GO:0003723,GO:0005737,GO:0005739,GO:0005829,GO:0042802,GO:0051607	RNA binding|cytoplasm|mitochondrion|cytosol|identical protein binding|defense response to virus
	Aspg	1.60286	0.680646	0.0410919	0.969341	Up	asparaginase	GO:0003847,GO:0004067,GO:0004622,GO:0006520,GO:0006528,GO:0006629,GO:0006644,GO:0016042,GO:0016740,GO:0016746,GO:0016747,GO:0016787,GO:0102545	1-alkyl-2-acetylglycerophosphocholine esterase activity|asparaginase activity|lysophospholipase activity|cellular amino acid metabolic process|asparagine metabolic process|lipid metabolic process|phospholipid metabolic process|lipid catabolic process|transferase activity|acyltransferase activity|acyltransferase activity, transferring groups other than amino-acyl groups|hydrolase activity|phosphat…
	Fcgr1	1.59741	0.675734	0.00170928	0.849058	Up	Fc receptor, IgG, high affinity I	GO:0001788,GO:0001798,GO:0001805,GO:0002376,GO:0004888,GO:0005886,GO:0005887,GO:0006898,GO:0006910,GO:0006911,GO:0007166,GO:0009617,GO:0009897,GO:0016020,GO:0016021,GO:0019770,GO:0019864,GO:0019884,GO:0031774,GO:0042590,GO:0042742,GO:0045087,GO:0045121,GO:0050766,GO:0050776,GO:0060100,GO:0061098	antibody-dependent cellular cytotoxicity|positive regulation of type IIa hypersensitivity|positive regulation of type III hypersensitivity|immune system process|transmembrane signaling receptor activity|plasma membrane|integral component of plasma membrane|receptor-mediated endocytosis|phagocytosis, recognition|phagocytosis, engulfment|cell surface receptor signaling pathway|response to bacterium…	mmu04145,mmu04380,mmu04613,mmu04640,mmu04666,mmu05140,mmu05150,mmu05152,mmu05202,mmu05221,mmu05322	Phagosome|Osteoclast differentiation|Neutrophil extracellular trap formation|Hematopoietic cell lineage|Fc gamma R-mediated phagocytosis|Leishmaniasis|Staphylococcus aureus infection|Tuberculosis|Transcriptional misregulation in cancer|Acute myeloid leukemia|Systemic lupus erythematosus
	Rasal3	1.58668	0.666011	0.0376009	0.969341	Up	RAS protein activator like 3	GO:0005096,GO:0005737,GO:0007165,GO:0042802,GO:0043087,GO:0046580,GO:0051142,GO:0098562	GTPase activator activity|cytoplasm|signal transduction|identical protein binding|regulation of GTPase activity|negative regulation of Ras protein signal transduction|positive regulation of NK T cell proliferation|cytoplasmic side of membrane	mmu04014	Ras signaling pathway
	Lamb3	1.5842	0.663756	0.0462264	0.969341	Up	laminin, beta 3	GO:0005201,GO:0005576,GO:0005604,GO:0005610,GO:0007155,GO:0009887,GO:0009888,GO:0016477,GO:0034446,GO:0043256,GO:0044877,GO:0050873,GO:0062023,GO:0070831	extracellular matrix structural constituent|extracellular region|basement membrane|laminin-5 complex|cell adhesion|animal organ morphogenesis|tissue development|cell migration|substrate adhesion-dependent cell spreading|laminin complex|protein-containing complex binding|brown fat cell differentiation|collagen-containing extracellular matrix|basement membrane assembly	mmu04151,mmu04510,mmu04512,mmu05145,mmu05146,mmu05165,mmu05200,mmu05222	PI3K-Akt signaling pathway|Focal adhesion|ECM-receptor interaction|Toxoplasmosis|Amoebiasis|Human papillomavirus infection|Pathways in cancer|Small cell lung cancer
	Adck5	1.57954	0.659505	0.0143274	0.969341	Up	aarF domain containing kinase 5	GO:0004674,GO:0005739,GO:0016020,GO:0016021,GO:0016301,GO:0016310,GO:0016740	protein serine/threonine kinase activity|mitochondrion|membrane|integral component of membrane|kinase activity|phosphorylation|transferase activity
	C4b	1.56757	0.648528	0.000300177	0.331555	Up	complement component 4B (Chido blood group)	GO:0001848,GO:0001849,GO:0005576,GO:0005615,GO:0006956,GO:0016064,GO:0030246,GO:0030424,GO:0030425,GO:0043025,GO:0045202,GO:0106139	complement binding|complement component C1q complex binding|extracellular region|extracellular space|complement activation|immunoglobulin mediated immune response|carbohydrate binding|axon|dendrite|neuronal cell body|synapse|symbiont cell surface	mmu04610,mmu05133,mmu05150,mmu05171,mmu05322	Complement and coagulation cascades|Pertussis|Staphylococcus aureus infection|Coronavirus disease - COVID-19|Systemic lupus erythematosus
	Mks1	1.56621	0.647274	0.0301863	0.969341	Up	MKS transition zone complex subunit 1	GO:0001843,GO:0003271,GO:0005515,GO:0005737,GO:0005813,GO:0005814,GO:0005856,GO:0005929,GO:0007368,GO:0008589,GO:0010669,GO:0016020,GO:0030030,GO:0035869,GO:0036038,GO:0036064,GO:0042733,GO:0042995,GO:0044458,GO:0048706,GO:0048754,GO:0060122,GO:0060271,GO:0060322,GO:0060411,GO:0060828,GO:0061009,GO:1901620,GO:1905515,GO:1990403,GO:2000095	neural tube closure|smoothened signaling pathway involved in regulation of secondary heart field cardioblast proliferation|protein binding|cytoplasm|centrosome|centriole|cytoskeleton|cilium|determination of left/right symmetry|regulation of smoothened signaling pathway|epithelial structure maintenance|membrane|cell projection organization|ciliary transition zone|MKS complex|ciliary basal body|emb…
	Cldn5	1.56483	0.646005	5.43616e-05	0.15011	Up	claudin 5	GO:0005198,GO:0005515,GO:0005886,GO:0005911,GO:0005923,GO:0007043,GO:0007155,GO:0007179,GO:0008284,GO:0010628,GO:0010629,GO:0016020,GO:0016021,GO:0016327,GO:0016328,GO:0016525,GO:0030054,GO:0030336,GO:0030864,GO:0032092,GO:0033270,GO:0035633,GO:0042552,GO:0043116,GO:0043220,GO:0070160,GO:0070830,GO:0098609,GO:0120192,GO:1903142,GO:1903348,GO:1990963	structural molecule activity|protein binding|plasma membrane|cell-cell junction|bicellular tight junction|cell-cell junction assembly|cell adhesion|transforming growth factor beta receptor signaling pathway|positive regulation of cell population proliferation|positive regulation of gene expression|negative regulation of gene expression|membrane|integral component of membrane|apicolateral plasma m…	mmu04514,mmu04530,mmu04670,mmu05160	Cell adhesion molecules|Tight junction|Leukocyte transendothelial migration|Hepatitis C
	Ifitm3	1.54935	0.631664	0.000200994	0.297171	Up	interferon induced transmembrane protein 3	GO:0002376,GO:0005634,GO:0005737,GO:0005764,GO:0005765,GO:0005768,GO:0005783,GO:0005886,GO:0006898,GO:0008285,GO:0009615,GO:0009986,GO:0016020,GO:0016021,GO:0031410,GO:0031901,GO:0032897,GO:0032991,GO:0034341,GO:0035455,GO:0035456,GO:0045071,GO:0045087,GO:0045177,GO:0046597,GO:0051607,GO:0060337	immune system process|nucleus|cytoplasm|lysosome|lysosomal membrane|endosome|endoplasmic reticulum|plasma membrane|receptor-mediated endocytosis|negative regulation of cell population proliferation|response to virus|cell surface|membrane|integral component of membrane|cytoplasmic vesicle|early endosome membrane|negative regulation of viral transcription|protein-containing complex|response to inte…
	Clec3b	1.54222	0.625005	0.0124783	0.969341	Up	C-type lectin domain family 3, member b	GO:0001501,GO:0001503,GO:0001652,GO:0005509,GO:0005515,GO:0005576,GO:0005615,GO:0005737,GO:0008201,GO:0010756,GO:0030246,GO:0030282,GO:0031012,GO:0036143	skeletal system development|ossification|granular component|calcium ion binding|protein binding|extracellular region|extracellular space|cytoplasm|heparin binding|positive regulation of plasminogen activation|carbohydrate binding|bone mineralization|extracellular matrix|kringle domain binding
	Arid3b	1.53004	0.613573	0.0168354	0.969341	Up	AT rich interactive domain 3B (BRIGHT-like)	GO:0003677,GO:0005634,GO:0005654,GO:0006357,GO:0007275,GO:0045944	DNA binding|nucleus|nucleoplasm|regulation of transcription by RNA polymerase II|multicellular organism development|positive regulation of transcription by RNA polymerase II			ARID
	Irf9	1.51221	0.596657	0.000470016	0.409854	Up	interferon regulatory factor 9	GO:0000976,GO:0000978,GO:0000981,GO:0002376,GO:0003677,GO:0003700,GO:0005515,GO:0005634,GO:0005829,GO:0006355,GO:0006357,GO:0032606,GO:1990837	transcription cis-regulatory region binding|RNA polymerase II cis-regulatory region sequence-specific DNA binding|DNA-binding transcription factor activity, RNA polymerase II-specific|immune system process|DNA binding|DNA-binding transcription factor activity|protein binding|nucleus|cytosol|regulation of transcription, DNA-templated|regulation of transcription by RNA polymerase II|type I interfer…	mmu04217,mmu04380,mmu04621,mmu04625,mmu04630,mmu05160,mmu05162,mmu05164,mmu05165,mmu05167,mmu05168,mmu05169,mmu05171,mmu05203	Necroptosis|Osteoclast differentiation|NOD-like receptor signaling pathway|C-type lectin receptor signaling pathway|JAK-STAT signaling pathway|Hepatitis C|Measles|Influenza A|Human papillomavirus infection|Kaposi sarcoma-associated herpesvirus infection|Herpes simplex virus 1 infection|Epstein-Barr virus infection|Coronavirus disease - COVID-19|Viral carcinogenesis	IRF
	AA986860	1.50858	0.593189	0.00944493	0.969341	Up	expressed sequence AA986860	GO:0005737,GO:0005829,GO:0005886	cytoplasm|cytosol|plasma membrane
	Lgr6	1.50311	0.587947	0.0114841	0.969341	Up	leucine-rich repeat-containing G protein-coupled receptor 6	GO:0004930,GO:0005615,GO:0005886,GO:0007165,GO:0007186,GO:0016020,GO:0016021,GO:0016055,GO:0016500,GO:0030177,GO:0030335,GO:0031012,GO:0031982,GO:0042246,GO:1990523	G protein-coupled receptor activity|extracellular space|plasma membrane|signal transduction|G protein-coupled receptor signaling pathway|membrane|integral component of membrane|Wnt signaling pathway|protein-hormone receptor activity|positive regulation of Wnt signaling pathway|positive regulation of cell migration|extracellular matrix|vesicle|tissue regeneration|bone regeneration	mmu04310	Wnt signaling pathway
	Mmp28	1.50241	0.587274	0.0302205	0.969341	Up	matrix metallopeptidase 28 (epilysin)	GO:0004222,GO:0005615,GO:0005737,GO:0010760,GO:0030198,GO:0030574	metalloendopeptidase activity|extracellular space|cytoplasm|negative regulation of macrophage chemotaxis|extracellular matrix organization|collagen catabolic process
	LOC118567331	0.0358757	-4.80085	0.0138397	0.969341	Down
	Muc5ac	0.037414	-4.74028	0.0240738	0.969341	Down	mucin 5, subtypes A and C, tracheobronchial/gastric	GO:0005515,GO:0005615,GO:0005737,GO:0031012,GO:0036438,GO:0048015,GO:0070701	protein binding|extracellular space|cytoplasm|extracellular matrix|maintenance of lens transparency|phosphatidylinositol-mediated signaling|mucus layer	mmu04657	IL-17 signaling pathway
	Mettl21e	0.0416806	-4.58448	0.0373792	0.969341	Down	methyltransferase like 21E	GO:0005737,GO:0005829,GO:0008168,GO:0016279,GO:0016740,GO:0018022,GO:0018023,GO:0032259	cytoplasm|cytosol|methyltransferase activity|protein-lysine N-methyltransferase activity|transferase activity|peptidyl-lysine methylation|peptidyl-lysine trimethylation|methylation
	Cryba1	0.0445823	-4.48738	0.0387728	0.969341	Down	crystallin, beta A1	GO:0001818,GO:0002088,GO:0005212,GO:0005634,GO:0005737,GO:0007601,GO:0014067,GO:0032007,GO:0042802,GO:0043010,GO:0051898,GO:0070373,GO:2000210	negative regulation of cytokine production|lens development in camera-type eye|structural constituent of eye lens|nucleus|cytoplasm|visual perception|negative regulation of phosphatidylinositol 3-kinase signaling|negative regulation of TOR signaling|identical protein binding|camera-type eye development|negative regulation of protein kinase B signaling|negative regulation of ERK1 and ERK2 cascade|…
	Cr2	0.0469312	-4.41331	0.00817534	0.969341	Down	complement receptor 2	GO:0001848,GO:0002376,GO:0003677,GO:0004875,GO:0005515,GO:0005615,GO:0005886,GO:0006954,GO:0006957,GO:0006958,GO:0009897,GO:0016020,GO:0016021,GO:0016064,GO:0030183,GO:0038023,GO:0042100,GO:0042113,GO:0042803,GO:0043235,GO:0045087,GO:0045959,GO:0051216,GO:0060348,GO:0071222	complement binding|immune system process|DNA binding|complement receptor activity|protein binding|extracellular space|plasma membrane|inflammatory response|complement activation, alternative pathway|complement activation, classical pathway|external side of plasma membrane|membrane|integral component of membrane|immunoglobulin mediated immune response|B cell differentiation|signaling receptor acti…	mmu04610,mmu04640,mmu04662,mmu05169	Complement and coagulation cascades|Hematopoietic cell lineage|B cell receptor signaling pathway|Epstein-Barr virus infection
	Tmigd1	0.0490981	-4.34819	0.0498687	0.969341	Down	transmembrane and immunoglobulin domain containing 1	GO:0005737,GO:0005886,GO:0016020,GO:0016021,GO:0030334,GO:0042127,GO:0043005,GO:0043066,GO:0090559	cytoplasm|plasma membrane|membrane|integral component of membrane|regulation of cell migration|regulation of cell population proliferation|neuron projection|negative regulation of apoptotic process|regulation of membrane permeability
	Cpa3	0.0717501	-3.80088	0.0472127	0.969341	Down	carboxypeptidase A3, mast cell	GO:0002002,GO:0004180,GO:0004181,GO:0005615,GO:0006508,GO:0008233,GO:0008237,GO:0008270,GO:0016787,GO:0031410,GO:0046872	regulation of angiotensin levels in blood|carboxypeptidase activity|metallocarboxypeptidase activity|extracellular space|proteolysis|peptidase activity|metallopeptidase activity|zinc ion binding|hydrolase activity|cytoplasmic vesicle|metal ion binding	mmu04614,mmu04972,mmu04974	Renin-angiotensin system|Pancreatic secretion|Protein digestion and absorption
	Ankk1	0.0764896	-3.70859	0.0433636	0.969341	Down	ankyrin repeat and kinase domain containing 1	GO:0000166,GO:0004672,GO:0004674,GO:0005524,GO:0005634,GO:0005737,GO:0006468,GO:0010564,GO:0016301,GO:0016310,GO:0016740,GO:0042995,GO:0106310,GO:0106311	nucleotide binding|protein kinase activity|protein serine/threonine kinase activity|ATP binding|nucleus|cytoplasm|protein phosphorylation|regulation of cell cycle process|kinase activity|phosphorylation|transferase activity|cell projection|protein serine kinase activity|protein threonine kinase activity
	Klrd1	0.0829673	-3.59131	0.0132689	0.969341	Down	killer cell lectin-like receptor, subfamily D, member 1	GO:0001915,GO:0002223,GO:0002228,GO:0002250,GO:0002376,GO:0005886,GO:0005887,GO:0009897,GO:0016020,GO:0016021,GO:0023024,GO:0023030,GO:0030246,GO:0043235,GO:0045087,GO:0045953,GO:0045954,GO:0062082,GO:1990405	negative regulation of T cell mediated cytotoxicity|stimulatory C-type lectin receptor signaling pathway|natural killer cell mediated immunity|adaptive immune response|immune system process|plasma membrane|integral component of plasma membrane|external side of plasma membrane|membrane|integral component of membrane|MHC class I protein complex binding|MHC class Ib protein binding, via antigen bind…	mmu04612,mmu04650,mmu05332	Antigen processing and presentation|Natural killer cell mediated cytotoxicity|Graft-versus-host disease
	Aqp2	0.0879967	-3.50641	0.0337882	0.969341	Down	aquaporin 2	GO:0003091,GO:0003097,GO:0003779,GO:0005372,GO:0005737,GO:0005764,GO:0005769,GO:0005791,GO:0005794,GO:0005802,GO:0005886,GO:0005887,GO:0006833,GO:0006884,GO:0006915,GO:0015168,GO:0015250,GO:0015267,GO:0015793,GO:0016020,GO:0016021,GO:0016323,GO:0016324,GO:0030042,GO:0030133,GO:0030136,GO:0030165,GO:0031303,GO:0031410,GO:0032991,GO:0042631,GO:0048471,GO:0051289,GO:0051928,GO:0055037,GO:0055038,GO:…	renal water homeostasis|renal water transport|actin binding|water transmembrane transporter activity|cytoplasm|lysosome|early endosome|rough endoplasmic reticulum|Golgi apparatus|trans-Golgi network|plasma membrane|integral component of plasma membrane|water transport|cell volume homeostasis|apoptotic process|glycerol transmembrane transporter activity|water channel activity|channel activity|glyc…	mmu04962	Vasopressin-regulated water reabsorption
	Cma1	0.0942042	-3.40807	0.0370249	0.969341	Down	chymase 1, mast cell	GO:0004252,GO:0005576,GO:0005615,GO:0005622,GO:0005829,GO:0006508,GO:0008233,GO:0008236,GO:0016787,GO:0022617,GO:0030141,GO:0034769,GO:0036464,GO:0042277,GO:0045766,GO:0050727,GO:0140447	serine-type endopeptidase activity|extracellular region|extracellular space|intracellular anatomical structure|cytosol|proteolysis|peptidase activity|serine-type peptidase activity|hydrolase activity|extracellular matrix disassembly|secretory granule|basement membrane disassembly|cytoplasmic ribonucleoprotein granule|peptide binding|positive regulation of angiogenesis|regulation of inflammatory r…	mmu04614,mmu05415	Renin-angiotensin system|Diabetic cardiomyopathy
	Kcnk7	0.0944874	-3.40373	0.0055241	0.969341	Down	potassium channel, subfamily K, member 7	GO:0005244,GO:0005267,GO:0005887,GO:0006811,GO:0006813,GO:0016020,GO:0016021,GO:0022841,GO:0030322,GO:0034765,GO:0071805	voltage-gated ion channel activity|potassium channel activity|integral component of plasma membrane|ion transport|potassium ion transport|membrane|integral component of membrane|potassium ion leak channel activity|stabilization of membrane potential|regulation of ion transmembrane transport|potassium ion transmembrane transport
	Tnfrsf8	0.0946896	-3.40065	0.0409579	0.969341	Down	tumor necrosis factor receptor superfamily, member 8	GO:0004888,GO:0005886,GO:0007165,GO:0016020,GO:0016021,GO:0032759,GO:0032760,GO:0043065,GO:0051092	transmembrane signaling receptor activity|plasma membrane|signal transduction|membrane|integral component of membrane|positive regulation of TRAIL production|positive regulation of tumor necrosis factor production|positive regulation of apoptotic process|positive regulation of NF-kappaB transcription factor activity	mmu04060	Cytokine-cytokine receptor interaction
	Best1	0.112646	-3.15014	0.0158798	0.969341	Down	bestrophin 1	GO:0005254,GO:0005886,GO:0006811,GO:0006821,GO:0009925,GO:0016020,GO:0016021,GO:0016323,GO:0030321,GO:0034707,GO:0042802,GO:0050908,GO:0051924,GO:1902476	chloride channel activity|plasma membrane|ion transport|chloride transport|basal plasma membrane|membrane|integral component of membrane|basolateral plasma membrane|transepithelial chloride transport|chloride channel complex|identical protein binding|detection of light stimulus involved in visual perception|regulation of calcium ion transport|chloride transmembrane transport
	Serpina3k	0.116846	-3.09732	0.0497915	0.969341	Down	serine (or cysteine) peptidase inhibitor, clade A, member 3K	GO:0004867,GO:0005515,GO:0005576,GO:0005615,GO:0010466,GO:0010951,GO:0030414,GO:0034097,GO:0043434,GO:0062023	serine-type endopeptidase inhibitor activity|protein binding|extracellular region|extracellular space|negative regulation of peptidase activity|negative regulation of endopeptidase activity|peptidase inhibitor activity|response to cytokine|response to peptide hormone|collagen-containing extracellular matrix
	Tmigd3	0.12449	-3.0059	0.0282149	0.969341	Down	transmembrane and immunoglobulin domain containing 3	GO:0004888,GO:0005886	transmembrane signaling receptor activity|plasma membrane
	Brip1	0.130445	-2.93849	0.0287998	0.969341	Down	BRCA1 interacting protein C-terminal helicase 1	GO:0000166,GO:0003676,GO:0003677,GO:0003678,GO:0003682,GO:0003724,GO:0004386,GO:0005524,GO:0005634,GO:0005654,GO:0005737,GO:0006139,GO:0006281,GO:0006289,GO:0006357,GO:0006974,GO:0007129,GO:0007283,GO:0007284,GO:0007286,GO:0008285,GO:0008584,GO:0010629,GO:0010705,GO:0016787,GO:0016818,GO:0031965,GO:0043139,GO:0046872,GO:0051026,GO:0051536,GO:0051539,GO:0072520,GO:1990918	nucleotide binding|nucleic acid binding|DNA binding|DNA helicase activity|chromatin binding|RNA helicase activity|helicase activity|ATP binding|nucleus|nucleoplasm|cytoplasm|nucleobase-containing compound metabolic process|DNA repair|nucleotide-excision repair|regulation of transcription by RNA polymerase II|cellular response to DNA damage stimulus|homologous chromosome pairing at meiosis|spermat…	mmu03440,mmu03460	Homologous recombination|Fanconi anemia pathway
	Prom2	0.132183	-2.9194	0.00637273	0.969341	Down	prominin 2	GO:0001934,GO:0005886,GO:0005887,GO:0005902,GO:0005929,GO:0009986,GO:0015485,GO:0016020,GO:0016021,GO:0016324,GO:0031346,GO:0031410,GO:0042995,GO:0043087,GO:0044393,GO:0045121,GO:0048550,GO:0071914,GO:2001287	positive regulation of protein phosphorylation|plasma membrane|integral component of plasma membrane|microvillus|cilium|cell surface|cholesterol binding|membrane|integral component of membrane|apical plasma membrane|positive regulation of cell projection organization|cytoplasmic vesicle|cell projection|regulation of GTPase activity|microspike|membrane raft|negative regulation of pinocytosis|promi…
	Tnfrsf18	0.134343	-2.89601	0.0352578	0.969341	Down	tumor necrosis factor receptor superfamily, member 18	GO:0002687,GO:0005031,GO:0005515,GO:0005576,GO:0005886,GO:0005887,GO:0006915,GO:0009897,GO:0016020,GO:0016021,GO:0042531,GO:0043066,GO:0045785	positive regulation of leukocyte migration|tumor necrosis factor-activated receptor activity|protein binding|extracellular region|plasma membrane|integral component of plasma membrane|apoptotic process|external side of plasma membrane|membrane|integral component of membrane|positive regulation of tyrosine phosphorylation of STAT protein|negative regulation of apoptotic process|positive regulation…	mmu04060	Cytokine-cytokine receptor interaction
	Rec8	0.144278	-2.79307	0.025088	0.969341	Down	REC8 meiotic recombination protein	GO:0000724,GO:0000775,GO:0000776,GO:0000779,GO:0000793,GO:0000794,GO:0000795,GO:0000800,GO:0001556,GO:0001673,GO:0003682,GO:0005515,GO:0005634,GO:0005654,GO:0005694,GO:0007059,GO:0007062,GO:0007064,GO:0007129,GO:0007130,GO:0007141,GO:0007286,GO:0008278,GO:0009566,GO:0030893,GO:0034990,GO:0034991,GO:0051177,GO:0051321,GO:0072520,GO:1990414	double-strand break repair via homologous recombination|chromosome, centromeric region|kinetochore|condensed chromosome, centromeric region|condensed chromosome|condensed nuclear chromosome|synaptonemal complex|lateral element|oocyte maturation|male germ cell nucleus|chromatin binding|protein binding|nucleus|nucleoplasm|chromosome|chromosome segregation|sister chromatid cohesion|mitotic sister ch…	mmu04114	Oocyte meiosis
	Has2	0.153096	-2.70749	0.00504465	0.969341	Down	hyaluronan synthase 2	GO:0001570,GO:0005737,GO:0005887,GO:0008284,GO:0010838,GO:0014911,GO:0016020,GO:0016021,GO:0016740,GO:0016757,GO:0030212,GO:0030213,GO:0030335,GO:0031410,GO:0036120,GO:0036302,GO:0044853,GO:0045226,GO:0050501,GO:0051549,GO:0060349,GO:0085029,GO:0090500,GO:1900026,GO:1900127,GO:1900625,GO:1901201	vasculogenesis|cytoplasm|integral component of plasma membrane|positive regulation of cell population proliferation|positive regulation of keratinocyte proliferation|positive regulation of smooth muscle cell migration|membrane|integral component of membrane|transferase activity|glycosyltransferase activity|hyaluronan metabolic process|hyaluronan biosynthetic process|positive regulation of cell mi…
	Muc15	0.155434	-2.68563	0.00526721	0.969341	Down	mucin 15	GO:0016020,GO:0016021	membrane|integral component of membrane
	Ercc6l	0.16008	-2.64313	0.0173678	0.969341	Down	excision repair cross-complementing rodent repair deficiency complementation group 6 like	GO:0000166,GO:0000775,GO:0000776,GO:0003677,GO:0003678,GO:0004386,GO:0005524,GO:0005694,GO:0007049,GO:0015616,GO:0016787,GO:0051301	nucleotide binding|chromosome, centromeric region|kinetochore|DNA binding|DNA helicase activity|helicase activity|ATP binding|chromosome|cell cycle|DNA translocase activity|hydrolase activity|cell division
	Prss43	0.181506	-2.46191	0.0134173	0.969341	Down	protease, serine 43	GO:0004252,GO:0005615,GO:0005886,GO:0006508,GO:0007281,GO:0007283,GO:0008233,GO:0016020,GO:0016021,GO:0016787,GO:0030154,GO:0031225,GO:0046658	serine-type endopeptidase activity|extracellular space|plasma membrane|proteolysis|germ cell development|spermatogenesis|peptidase activity|membrane|integral component of membrane|hydrolase activity|cell differentiation|anchored component of membrane|anchored component of plasma membrane
	Ccl21a	0.184415	-2.43898	0.00925216	0.969341	Down	chemokine (C-C motif) ligand 21A (serine)	GO:0001771,GO:0002407,GO:0002548,GO:0002606,GO:0005125,GO:0005576,GO:0005615,GO:0006935,GO:0006954,GO:0006955,GO:0007186,GO:0008009,GO:0010560,GO:0010759,GO:0010820,GO:0030593,GO:0031295,GO:0031732,GO:0038116,GO:0042379,GO:0043547,GO:0048020,GO:0048245,GO:0048247,GO:0048260,GO:0048469,GO:0048535,GO:0050921,GO:0050930,GO:0060326,GO:0070098,GO:0070374,GO:0071346,GO:0071347,GO:0071356,GO:0097026,GO:…	immunological synapse formation|dendritic cell chemotaxis|monocyte chemotaxis|positive regulation of dendritic cell antigen processing and presentation|cytokine activity|extracellular region|extracellular space|chemotaxis|inflammatory response|immune response|G protein-coupled receptor signaling pathway|chemokine activity|positive regulation of glycoprotein biosynthetic process|positive regulatio…	mmu04060,mmu04061,mmu04062,mmu04064	Cytokine-cytokine receptor interaction|Viral protein interaction with cytokine and cytokine receptor|Chemokine signaling pathway|NF-kappa B signaling pathway
	Tpsg1	0.192876	-2.37426	0.0460844	0.969341	Down	tryptase gamma 1	GO:0004252,GO:0005615,GO:0006508,GO:0008233,GO:0008236,GO:0016020,GO:0016021,GO:0016787	serine-type endopeptidase activity|extracellular space|proteolysis|peptidase activity|serine-type peptidase activity|membrane|integral component of membrane|hydrolase activity
	Prok1	0.209135	-2.25749	0.0465999	0.969341	Down	prokineticin 1	GO:0000187,GO:0001525,GO:0001664,GO:0005576,GO:0007623,GO:0008083,GO:0008284,GO:0043410,GO:0045765,GO:0051781	activation of MAPK activity|angiogenesis|G protein-coupled receptor binding|extracellular region|circadian rhythm|growth factor activity|positive regulation of cell population proliferation|positive regulation of MAPK cascade|regulation of angiogenesis|positive regulation of cell division
	Cd72	0.213967	-2.22454	0.028407	0.969341	Down	CD72 antigen	GO:0004888,GO:0005887,GO:0016020,GO:0016021,GO:0030246	transmembrane signaling receptor activity|integral component of plasma membrane|membrane|integral component of membrane|carbohydrate binding	mmu04662	B cell receptor signaling pathway
	Kif15	0.228055	-2.13254	0.00960512	0.969341	Down	kinesin family member 15	GO:0000166,GO:0003777,GO:0005524,GO:0005737,GO:0005856,GO:0005871,GO:0005874,GO:0007018,GO:0008017,GO:0016887	nucleotide binding|microtubule motor activity|ATP binding|cytoplasm|cytoskeleton|kinesin complex|microtubule|microtubule-based movement|microtubule binding|ATPase
	Dsg1c	0.235629	-2.08541	0.0407794	0.969341	Down	desmoglein 1 gamma	GO:0005509,GO:0005886,GO:0005911,GO:0007155,GO:0007156,GO:0016020,GO:0016021,GO:0030054,GO:0030057,GO:0045295,GO:0046872,GO:0098609	calcium ion binding|plasma membrane|cell-cell junction|cell adhesion|homophilic cell adhesion via plasma membrane adhesion molecules|membrane|integral component of membrane|cell junction|desmosome|gamma-catenin binding|metal ion binding|cell-cell adhesion	mmu05150	Staphylococcus aureus infection
	Usp44	0.241363	-2.05072	0.0252275	0.969341	Down	ubiquitin specific peptidase 44	GO:0004843,GO:0005515,GO:0005634,GO:0005737,GO:0006508,GO:0006511,GO:0007049,GO:0007059,GO:0008233,GO:0008234,GO:0008270,GO:0016579,GO:0016787,GO:0043161,GO:0046872,GO:0051301,GO:0090266,GO:1904667	thiol-dependent deubiquitinase|protein binding|nucleus|cytoplasm|proteolysis|ubiquitin-dependent protein catabolic process|cell cycle|chromosome segregation|peptidase activity|cysteine-type peptidase activity|zinc ion binding|protein deubiquitination|hydrolase activity|proteasome-mediated ubiquitin-dependent protein catabolic process|metal ion binding|cell division|regulation of mitotic cell cycl…
	Misp3	0.244406	-2.03265	0.027404	0.969341	Down	MISP family member 3
	Eno1b	0.261007	-1.93784	0.000284511	0.331555	Down	enolase 1B, retrotransposed	GO:0000015,GO:0000977,GO:0001227,GO:0004634,GO:0005515,GO:0005737,GO:0005829,GO:0005886,GO:0006096,GO:0009986,GO:0016020,GO:0019899,GO:0030426,GO:0031072,GO:0042802,GO:0042803,GO:0043005,GO:0044877,GO:0045121,GO:0051020,GO:0097060,GO:0099738	phosphopyruvate hydratase complex|RNA polymerase II transcription regulatory region sequence-specific DNA binding|DNA-binding transcription repressor activity, RNA polymerase II-specific|phosphopyruvate hydratase activity|protein binding|cytoplasm|cytosol|plasma membrane|glycolytic process|cell surface|membrane|enzyme binding|growth cone|heat shock protein binding|identical protein binding|protei…	mmu00010,mmu03018,mmu04066	Glycolysis / Gluconeogenesis|RNA degradation|HIF-1 signaling pathway
	Ism2	0.272075	-1.87793	0.0403137	0.969341	Down	isthmin 2
	Hba-a2	0.293481	-1.76866	6.10848e-06	0.0337351	Down	hemoglobin alpha, adult chain 2	GO:0001701,GO:0004601,GO:0005615,GO:0005833,GO:0009617,GO:0019825,GO:0020037,GO:0022627,GO:0031720,GO:0031838,GO:0043177,GO:0044877,GO:0048821	in utero embryonic development|peroxidase activity|extracellular space|hemoglobin complex|response to bacterium|oxygen binding|heme binding|cytosolic small ribosomal subunit|haptoglobin binding|haptoglobin-hemoglobin complex|organic acid binding|protein-containing complex binding|erythrocyte development	mmu05143,mmu05144	African trypanosomiasis|Malaria
	Spata9	0.31115	-1.68432	0.029895	0.969341	Down	spermatogenesis associated 9	GO:0007275,GO:0007283,GO:0016020,GO:0016021,GO:0030154	multicellular organism development|spermatogenesis|membrane|integral component of membrane|cell differentiation
	Eif2s3y	0.359151	-1.47734	0.000212998	0.297171	Down	eukaryotic translation initiation factor 2, subunit 3, structural gene Y-linked	GO:0000049,GO:0000166,GO:0001731,GO:0003743,GO:0003924,GO:0005525,GO:0005829,GO:0005850,GO:0006412,GO:0006413,GO:0016787,GO:0045903	tRNA binding|nucleotide binding|formation of translation preinitiation complex|translation initiation factor activity|GTPase activity|GTP binding|cytosol|eukaryotic translation initiation factor 2 complex|translation|translational initiation|hydrolase activity|positive regulation of translational fidelity	mmu03013	RNA transport
	Ddx3y	0.361647	-1.46735	0.000141288	0.260096	Down	DEAD box helicase 3, Y-linked	GO:0000166,GO:0003676,GO:0003723,GO:0003724,GO:0004386,GO:0005524,GO:0005634,GO:0005654,GO:0005737,GO:0005829,GO:0007276,GO:0016787,GO:0030154,GO:0043186	nucleotide binding|nucleic acid binding|RNA binding|RNA helicase activity|helicase activity|ATP binding|nucleus|nucleoplasm|cytoplasm|cytosol|gamete generation|hydrolase activity|cell differentiation|P granule
	Gja5	0.363733	-1.45905	0.0254967	0.969341	Down	gap junction protein, alpha 5	GO:0001501,GO:0001568,GO:0003071,GO:0003073,GO:0003105,GO:0003151,GO:0003161,GO:0003174,GO:0003193,GO:0003281,GO:0003283,GO:0003284,GO:0003294,GO:0005243,GO:0005886,GO:0005887,GO:0005921,GO:0005922,GO:0006813,GO:0007154,GO:0007267,GO:0010643,GO:0010644,GO:0010649,GO:0010652,GO:0014704,GO:0016020,GO:0016021,GO:0016264,GO:0030054,GO:0030326,GO:0035050,GO:0035922,GO:0042995,GO:0045776,GO:0045907,GO:…	skeletal system development|blood vessel development|renal system process involved in regulation of systemic arterial blood pressure|regulation of systemic arterial blood pressure|negative regulation of glomerular filtration|outflow tract morphogenesis|cardiac conduction system development|mitral valve development|pulmonary valve formation|ventricular septum development|atrial septum development|…
	Gm5431	0.365096	-1.45365	0.0294384	0.969341	Down	predicted gene 5431	GO:0003924,GO:0005789,GO:0006952,GO:0035458	GTPase activity|endoplasmic reticulum membrane|defense response|cellular response to interferon-beta	mmu04668	TNF signaling pathway
	Aox4	0.366429	-1.44839	0.000413334	0.380451	Down	aldehyde oxidase 4	GO:0004031,GO:0005506,GO:0005737,GO:0009055,GO:0016491,GO:0030151,GO:0046872,GO:0050660,GO:0051287,GO:0051536,GO:0051537,GO:0071949,GO:0102797,GO:0102798	aldehyde oxidase activity|iron ion binding|cytoplasm|electron transfer activity|oxidoreductase activity|molybdenum ion binding|metal ion binding|flavin adenine dinucleotide binding|NAD binding|iron-sulfur cluster binding|2 iron, 2 sulfur cluster binding|FAD binding|geranial:oxygen oxidoreductase activity|heptaldehyde:oxygen oxidoreductase activity	mmu00280,mmu00350,mmu00380,mmu00750,mmu00760,mmu00830,mmu00982,mmu04630	Valine, leucine and isoleucine degradation|Tyrosine metabolism|Tryptophan metabolism|Vitamin B6 metabolism|Nicotinate and nicotinamide metabolism|Retinol metabolism|Drug metabolism - cytochrome P450|JAK-STAT signaling pathway
	Slco1a5	0.371933	-1.42689	0.0137285	0.969341	Down	solute carrier organic anion transporter family, member 1a5	GO:0005886,GO:0005887,GO:0006811,GO:0008028,GO:0008514,GO:0015125,GO:0015347,GO:0015349,GO:0015711,GO:0015718,GO:0015721,GO:0016020,GO:0016021,GO:0022857,GO:0031526,GO:0043252,GO:0050892,GO:0055085	plasma membrane|integral component of plasma membrane|ion transport|monocarboxylic acid transmembrane transporter activity|organic anion transmembrane transporter activity|bile acid transmembrane transporter activity|sodium-independent organic anion transmembrane transporter activity|thyroid hormone transmembrane transporter activity|organic anion transport|monocarboxylic acid transport|bile acid…	mmu04976	Bile secretion
	Sgcz	0.378563	-1.40139	0.00688747	0.969341	Down	sarcoglycan zeta	GO:0005515,GO:0005737,GO:0005856,GO:0005886,GO:0016012,GO:0016020,GO:0016021,GO:0042383,GO:0048738,GO:0060047,GO:0061024	protein binding|cytoplasm|cytoskeleton|plasma membrane|sarcoglycan complex|membrane|integral component of membrane|sarcolemma|cardiac muscle tissue development|heart contraction|membrane organization
	Dcdc5	0.393252	-1.34647	0.0467297	0.969341	Down	doublecortin domain containing 5
	Gm51691	0.408139	-1.29287	0.0199935	0.969341	Down
	Fmo2	0.40901	-1.28979	0.000321444	0.332856	Down	flavin containing monooxygenase 2	GO:0004497,GO:0004499,GO:0005783,GO:0006082,GO:0006739,GO:0006805,GO:0009404,GO:0016020,GO:0016021,GO:0016491,GO:0017144,GO:0043231,GO:0050660,GO:0050661,GO:0070995,GO:0072592	monooxygenase activity|N,N-dimethylaniline monooxygenase activity|endoplasmic reticulum|organic acid metabolic process|NADP metabolic process|xenobiotic metabolic process|toxin metabolic process|membrane|integral component of membrane|oxidoreductase activity|drug metabolic process|intracellular membrane-bounded organelle|flavin adenine dinucleotide binding|NADP binding|NADPH oxidation|oxygen meta…	mmu00982	Drug metabolism - cytochrome P450
	Dnah3	0.414828	-1.26941	0.00648609	0.969341	Down	dynein, axonemal, heavy chain 3	GO:0000166,GO:0003774,GO:0005524,GO:0005737,GO:0005856,GO:0005874,GO:0005929,GO:0007018,GO:0008569,GO:0030286,GO:0036156,GO:0042995,GO:0045505,GO:0051959	nucleotide binding|motor activity|ATP binding|cytoplasm|cytoskeleton|microtubule|cilium|microtubule-based movement|ATP-dependent microtubule motor activity, minus-end-directed|dynein complex|inner dynein arm|cell projection|dynein intermediate chain binding|dynein light intermediate chain binding	mmu05014,mmu05016,mmu05022	Amyotrophic lateral sclerosis|Huntington disease|Pathways of neurodegeneration - multiple diseases
	Nlrp1a	0.418632	-1.25625	0.0448887	0.969341	Down	NLR family, pyrin domain containing 1A	GO:0000166,GO:0005515,GO:0005524,GO:0005737,GO:0006919,GO:0006954,GO:0032495,GO:0032731,GO:0032991,GO:0042742,GO:0042981,GO:0043025,GO:0045087,GO:0061702,GO:0097110,GO:0097300	nucleotide binding|protein binding|ATP binding|cytoplasm|activation of cysteine-type endopeptidase activity involved in apoptotic process|inflammatory response|response to muramyl dipeptide|positive regulation of interleukin-1 beta production|protein-containing complex|defense response to bacterium|regulation of apoptotic process|neuronal cell body|innate immune response|inflammasome complex|scaf…	mmu04621	NOD-like receptor signaling pathway
	Gm6569	0.42069	-1.24917	0.0454149	0.969341	Down	predicted gene 6569
	Bnc2	0.429255	-1.22009	0.0227891	0.969341	Down	basonuclin 2	GO:0000976,GO:0003416,GO:0003677,GO:0005634,GO:0005654,GO:0006355,GO:0042981,GO:0043586,GO:0046872,GO:0060021,GO:0060485	transcription cis-regulatory region binding|endochondral bone growth|DNA binding|nucleus|nucleoplasm|regulation of transcription, DNA-templated|regulation of apoptotic process|tongue development|metal ion binding|roof of mouth development|mesenchyme development			zf-C2H2
	Wif1	0.465434	-1.10335	0.0465773	0.969341	Down	Wnt inhibitory factor 1	GO:0005102,GO:0005576,GO:0007275,GO:0009986,GO:0016055,GO:0017147,GO:0030178,GO:0045600,GO:0048856	signaling receptor binding|extracellular region|multicellular organism development|cell surface|Wnt signaling pathway|Wnt-protein binding|negative regulation of Wnt signaling pathway|positive regulation of fat cell differentiation|anatomical structure development	mmu04310	Wnt signaling pathway
	Uty	0.467173	-1.09797	0.00147498	0.835685	Down	ubiquitously transcribed tetratricopeptide repeat containing, Y-linked	GO:0000978,GO:0001701,GO:0003007,GO:0005515,GO:0005634,GO:0006325,GO:0007507,GO:0010468,GO:0016491,GO:0031490,GO:0031935,GO:0032991,GO:0044666,GO:0045184,GO:0046872,GO:0048568,GO:0051213,GO:0051864,GO:0060070,GO:0071557,GO:0071558,GO:0086003	RNA polymerase II cis-regulatory region sequence-specific DNA binding|in utero embryonic development|heart morphogenesis|protein binding|nucleus|chromatin organization|heart development|regulation of gene expression|oxidoreductase activity|chromatin DNA binding|regulation of chromatin silencing|protein-containing complex|MLL3/4 complex|establishment of protein localization|metal ion binding|embry…	mmu05202	Transcriptional misregulation in cancer
	Abca6	0.475676	-1.07195	0.000751666	0.566073	Down	ATP-binding cassette, sub-family A (ABC1), member 6	GO:0000139,GO:0000166,GO:0005319,GO:0005524,GO:0005654,GO:0005794,GO:0005886,GO:0006869,GO:0016020,GO:0016021,GO:0042626,GO:0043231,GO:0055085	Golgi membrane|nucleotide binding|lipid transporter activity|ATP binding|nucleoplasm|Golgi apparatus|plasma membrane|lipid transport|membrane|integral component of membrane|ATPase-coupled transmembrane transporter activity|intracellular membrane-bounded organelle|transmembrane transport	mmu02010	ABC transporters
	Ccdc122	0.477523	-1.06636	0.00802047	0.969341	Down	coiled-coil domain containing 122
	4430402I18Rik	0.486098	-1.04068	0.0341007	0.969341	Down	RIKEN cDNA 4430402I18 gene	GO:0007283,GO:0032027,GO:0097224	spermatogenesis|myosin light chain binding|sperm connecting piece
	1810024B03Rik	0.486159	-1.0405	0.0333648	0.969341	Down	RIKEN cDNA 1810024B03 gene	GO:0004674,GO:0005634,GO:0005737,GO:0006468,GO:0035556	protein serine/threonine kinase activity|nucleus|cytoplasm|protein phosphorylation|intracellular signal transduction
	Prrg4	0.49764	-1.00683	0.0240488	0.969341	Down	proline rich Gla (G-carboxyglutamic acid) 4 (transmembrane)	GO:0005509,GO:0005576,GO:0005886,GO:0016020,GO:0016021,GO:0050699	calcium ion binding|extracellular region|plasma membrane|membrane|integral component of membrane|WW domain binding
	Alox8	0.500916	-0.997358	0.0145901	0.969341	Down	arachidonate 8-lipoxygenase	GO:0005506,GO:0005509,GO:0005737,GO:0005829,GO:0005856,GO:0005886,GO:0005912,GO:0005925,GO:0006629,GO:0006644,GO:0008285,GO:0008289,GO:0010744,GO:0016020,GO:0016165,GO:0016491,GO:0016702,GO:0019369,GO:0019372,GO:0019898,GO:0032722,GO:0034440,GO:0035360,GO:0036403,GO:0043651,GO:0045618,GO:0045786,GO:0045926,GO:0046872,GO:0047677,GO:0050473,GO:0051122,GO:0051213,GO:0071926,GO:1901696,GO:1990136,GO:…	iron ion binding|calcium ion binding|cytoplasm|cytosol|cytoskeleton|plasma membrane|adherens junction|focal adhesion|lipid metabolic process|phospholipid metabolic process|negative regulation of cell population proliferation|lipid binding|positive regulation of macrophage derived foam cell differentiation|membrane|linoleate 13S-lipoxygenase activity|oxidoreductase activity|oxidoreductase activity…	mmu00590,mmu04726	Arachidonic acid metabolism|Serotonergic synapse
	Pgpep1l	0.504401	-0.987357	0.03819	0.969341	Down	pyroglutamyl-peptidase I-like	GO:0006508,GO:0008233,GO:0008234,GO:0016787	proteolysis|peptidase activity|cysteine-type peptidase activity|hydrolase activity
	Zfp52	0.509444	-0.973004	0.0210389	0.969341	Down	zinc finger protein 52	GO:0000978,GO:0001228,GO:0005634,GO:0006357	RNA polymerase II cis-regulatory region sequence-specific DNA binding|DNA-binding transcription activator activity, RNA polymerase II-specific|nucleus|regulation of transcription by RNA polymerase II	mmu05168	Herpes simplex virus 1 infection	zf-C2H2
	LOC118568243	0.513315	-0.962085	0.0309439	0.969341	Down
	Depp1	0.514768	-0.958005	0.00308231	0.969341	Down	DEPP1 autophagy regulator	GO:0005737,GO:0005739,GO:0005777,GO:0006914,GO:0010506,GO:0043231	cytoplasm|mitochondrion|peroxisome|autophagy|regulation of autophagy|intracellular membrane-bounded organelle
	Fbxo47	0.515126	-0.957003	0.0255573	0.969341	Down	F-box protein 47
	Kdm5d	0.517034	-0.95167	0.00223969	0.969341	Down	lysine (K)-specific demethylase 5D	GO:0001650,GO:0002457,GO:0003677,GO:0005634,GO:0006325,GO:0006338,GO:0016491,GO:0032452,GO:0032453,GO:0034647,GO:0034720,GO:0046872,GO:0050681,GO:0051213,GO:0060765	fibrillar center|T cell antigen processing and presentation|DNA binding|nucleus|chromatin organization|chromatin remodeling|oxidoreductase activity|histone demethylase activity|histone demethylase activity (H3-K4 specific)|histone demethylase activity (H3-trimethyl-K4 specific)|histone H3-K4 demethylation|metal ion binding|androgen receptor binding|dioxygenase activity|regulation of androgen rece…			ARID
	Ttll6	0.518834	-0.946655	0.0469226	0.969341	Down	tubulin tyrosine ligase-like family, member 6	GO:0000166,GO:0000226,GO:0001578,GO:0003353,GO:0005515,GO:0005524,GO:0005737,GO:0005856,GO:0005874,GO:0005929,GO:0006464,GO:0015631,GO:0016874,GO:0018095,GO:0036064,GO:0042995,GO:0051013,GO:0070739,GO:0070740,GO:0097731	nucleotide binding|microtubule cytoskeleton organization|microtubule bundle formation|positive regulation of cilium movement|protein binding|ATP binding|cytoplasm|cytoskeleton|microtubule|cilium|cellular protein modification process|tubulin binding|ligase activity|protein polyglutamylation|ciliary basal body|cell projection|microtubule severing|protein-glutamic acid ligase activity|tubulin-glutam…
	Ackr2	0.527052	-0.923982	0.0234777	0.969341	Down	atypical chemokine receptor 2	GO:0004930,GO:0004950,GO:0005044,GO:0005515,GO:0005654,GO:0005768,GO:0005829,GO:0005884,GO:0005886,GO:0005887,GO:0006935,GO:0006954,GO:0006955,GO:0007165,GO:0007204,GO:0009897,GO:0016020,GO:0016021,GO:0016493,GO:0019722,GO:0019957,GO:0031965,GO:0043231,GO:0060326	G protein-coupled receptor activity|chemokine receptor activity|scavenger receptor activity|protein binding|nucleoplasm|endosome|cytosol|actin filament|plasma membrane|integral component of plasma membrane|chemotaxis|inflammatory response|immune response|signal transduction|positive regulation of cytosolic calcium ion concentration|external side of plasma membrane|membrane|integral component of m…
	Syne3	0.527258	-0.92342	0.00674068	0.969341	Down	spectrin repeat containing, nuclear envelope family member 3	GO:0005515,GO:0005634,GO:0005635,GO:0005640,GO:0005737,GO:0005783,GO:0007010,GO:0007097,GO:0008092,GO:0008360,GO:0016020,GO:0016021,GO:0031965,GO:0034993,GO:0051015,GO:0090150,GO:0140444	protein binding|nucleus|nuclear envelope|nuclear outer membrane|cytoplasm|endoplasmic reticulum|cytoskeleton organization|nuclear migration|cytoskeletal protein binding|regulation of cell shape|membrane|integral component of membrane|nuclear membrane|meiotic nuclear membrane microtubule tethering complex|actin filament binding|establishment of protein localization to membrane|cytoskeleton-nuclear…
	Nudt15	0.538127	-0.89398	0.0298921	0.969341	Down	nudix (nucleoside diphosphate linked moiety X)-type motif 15	GO:0000278,GO:0000302,GO:0004551,GO:0005829,GO:0006195,GO:0006203,GO:0008413,GO:0009217,GO:0016787,GO:0017110,GO:0035529,GO:0035539,GO:0036218,GO:0042738,GO:0046872,GO:0047429,GO:0061136,GO:1901292	mitotic cell cycle|response to reactive oxygen species|nucleotide diphosphatase activity|cytosol|purine nucleotide catabolic process|dGTP catabolic process|8-oxo-7,8-dihydroguanosine triphosphate pyrophosphatase activity|purine deoxyribonucleoside triphosphate catabolic process|hydrolase activity|nucleoside-diphosphatase activity|NADH pyrophosphatase activity|8-oxo-7,8-dihydrodeoxyguanosine triph…
	Ccna2	0.544234	-0.877702	0.0288552	0.969341	Down	cyclin A2	GO:0000079,GO:0000086,GO:0000307,GO:0001939,GO:0001940,GO:0005515,GO:0005634,GO:0005654,GO:0005737,GO:0005829,GO:0006275,GO:0007049,GO:0016538,GO:0016572,GO:0019901,GO:0019904,GO:0044772,GO:0044843,GO:0045893,GO:0048146,GO:0051301,GO:0097124	regulation of cyclin-dependent protein serine/threonine kinase activity|G2/M transition of mitotic cell cycle|cyclin-dependent protein kinase holoenzyme complex|female pronucleus|male pronucleus|protein binding|nucleus|nucleoplasm|cytoplasm|cytosol|regulation of DNA replication|cell cycle|cyclin-dependent protein serine/threonine kinase regulator activity|histone phosphorylation|protein kinase bi…	mmu04110,mmu04152,mmu04218,mmu04914,mmu05161,mmu05165,mmu05166,mmu05169,mmu05200,mmu05202,mmu05203,mmu05221	Cell cycle|AMPK signaling pathway|Cellular senescence|Progesterone-mediated oocyte maturation|Hepatitis B|Human papillomavirus infection|Human T-cell leukemia virus 1 infection|Epstein-Barr virus infection|Pathways in cancer|Transcriptional misregulation in cancer|Viral carcinogenesis|Acute myeloid leukemia
	Fzd5	0.544542	-0.876885	0.0377761	0.969341	Down	frizzled class receptor 5	GO:0000578,GO:0001525,GO:0001540,GO:0001944,GO:0002726,GO:0004888,GO:0004930,GO:0005515,GO:0005769,GO:0005794,GO:0005886,GO:0005887,GO:0005923,GO:0007165,GO:0007166,GO:0007186,GO:0007275,GO:0008285,GO:0008289,GO:0008595,GO:0009986,GO:0016020,GO:0016021,GO:0016055,GO:0017147,GO:0019901,GO:0030054,GO:0030154,GO:0031076,GO:0031077,GO:0031625,GO:0032729,GO:0032731,GO:0032760,GO:0033077,GO:0035567,GO:…	embryonic axis specification|angiogenesis|amyloid-beta binding|vasculature development|positive regulation of T cell cytokine production|transmembrane signaling receptor activity|G protein-coupled receptor activity|protein binding|early endosome|Golgi apparatus|plasma membrane|integral component of plasma membrane|bicellular tight junction|signal transduction|cell surface receptor signaling pathw…	mmu04150,mmu04310,mmu04390,mmu04550,mmu04916,mmu04934,mmu05010,mmu05022,mmu05165,mmu05200,mmu05205,mmu05217,mmu05224,mmu05225,mmu05226	mTOR signaling pathway|Wnt signaling pathway|Hippo signaling pathway|Signaling pathways regulating pluripotency of stem cells|Melanogenesis|Cushing syndrome|Alzheimer disease|Pathways of neurodegeneration - multiple diseases|Human papillomavirus infection|Pathways in cancer|Proteoglycans in cancer|Basal cell carcinoma|Breast cancer|Hepatocellular carcinoma|Gastric cancer
	Tyms	0.554702	-0.850215	0.0120829	0.969341	Down	thymidylate synthase	GO:0000900,GO:0003729,GO:0004799,GO:0005542,GO:0005634,GO:0005730,GO:0005737,GO:0005739,GO:0005743,GO:0005759,GO:0005829,GO:0006231,GO:0006417,GO:0008168,GO:0009165,GO:0016020,GO:0016740,GO:0017148,GO:0032259,GO:0035999,GO:0042803,GO:1901363,GO:1990825	translation repressor activity, mRNA regulatory element binding|mRNA binding|thymidylate synthase activity|folic acid binding|nucleus|nucleolus|cytoplasm|mitochondrion|mitochondrial inner membrane|mitochondrial matrix|cytosol|dTMP biosynthetic process|regulation of translation|methyltransferase activity|nucleotide biosynthetic process|membrane|transferase activity|negative regulation of translati…	mmu00240,mmu00670,mmu01523	Pyrimidine metabolism|One carbon pool by folate|Antifolate resistance
	Rarres1	0.569709	-0.811703	0.0153823	0.969341	Down	retinoic acid receptor responder (tazarotene induced) 1	GO:0005615,GO:0008191	extracellular space|metalloendopeptidase inhibitor activity
	Retsat	0.575695	-0.796623	0.0118473	0.969341	Down	retinol saturase (all trans retinol 13,14 reductase)	GO:0005640,GO:0005783,GO:0005789,GO:0016020,GO:0016491,GO:0031965,GO:0042572,GO:0051786	nuclear outer membrane|endoplasmic reticulum|endoplasmic reticulum membrane|membrane|oxidoreductase activity|nuclear membrane|retinol metabolic process|all-trans-retinol 13,14-reductase activity	mmu00830	Retinol metabolism
	Inhba	0.577101	-0.793104	0.0225795	0.969341	Down	inhibin beta-A	GO:0000082,GO:0001541,GO:0001707,GO:0001942,GO:0002244,GO:0005102,GO:0005125,GO:0005179,GO:0005576,GO:0005615,GO:0006357,GO:0008083,GO:0008285,GO:0008584,GO:0010628,GO:0010862,GO:0017046,GO:0021773,GO:0030308,GO:0032270,GO:0032924,GO:0034711,GO:0035987,GO:0042476,GO:0042493,GO:0042541,GO:0042701,GO:0042802,GO:0043509,GO:0043512,GO:0044877,GO:0045648,GO:0045786,GO:0045893,GO:0045944,GO:0046880,GO:…	G1/S transition of mitotic cell cycle|ovarian follicle development|mesoderm formation|hair follicle development|hematopoietic progenitor cell differentiation|signaling receptor binding|cytokine activity|hormone activity|extracellular region|extracellular space|regulation of transcription by RNA polymerase II|growth factor activity|negative regulation of cell population proliferation|male gonad de…	mmu04060,mmu04350,mmu04550	Cytokine-cytokine receptor interaction|TGF-beta signaling pathway|Signaling pathways regulating pluripotency of stem cells
	Catspere1	0.577877	-0.791166	0.0246821	0.969341	Down	cation channel sperm associated auxiliary subunit epsilon 1	GO:0036128,GO:0097228	CatSper complex|sperm principal piece
	Aox1	0.578222	-0.790304	0.000620973	0.514414	Down	aldehyde oxidase 1	GO:0004031,GO:0005506,GO:0005737,GO:0005829,GO:0009055,GO:0016491,GO:0017144,GO:0042802,GO:0042803,GO:0043546,GO:0046872,GO:0050250,GO:0050660,GO:0051287,GO:0051536,GO:0051537,GO:0071949,GO:0102797,GO:0102798	aldehyde oxidase activity|iron ion binding|cytoplasm|cytosol|electron transfer activity|oxidoreductase activity|drug metabolic process|identical protein binding|protein homodimerization activity|molybdopterin cofactor binding|metal ion binding|retinal oxidase activity|flavin adenine dinucleotide binding|NAD binding|iron-sulfur cluster binding|2 iron, 2 sulfur cluster binding|FAD binding|geranial:…	mmu00280,mmu00350,mmu00380,mmu00750,mmu00760,mmu00830,mmu00982,mmu04630	Valine, leucine and isoleucine degradation|Tyrosine metabolism|Tryptophan metabolism|Vitamin B6 metabolism|Nicotinate and nicotinamide metabolism|Retinol metabolism|Drug metabolism - cytochrome P450|JAK-STAT signaling pathway
	Twistnb	0.588498	-0.76489	0.038439	0.969341	Down	twist basic helix-loop-helix transcription factor 1 neighbor	GO:0003899,GO:0005634,GO:0005736,GO:1990830	DNA-directed 5'-3' RNA polymerase activity|nucleus|RNA polymerase I complex|cellular response to leukemia inhibitory factor	mmu03020	RNA polymerase
	Lrriq1	0.595193	-0.74857	0.0395451	0.969341	Down	leucine-rich repeats and IQ motif containing 1	GO:0005737,GO:0019901	cytoplasm|protein kinase binding
	Fos	0.596325	-0.74583	0.0416128	0.969341	Down	FBJ osteosarcoma oncogene	GO:0000976,GO:0000978,GO:0000979,GO:0000981,GO:0001228,GO:0003677,GO:0003682,GO:0003690,GO:0003700,GO:0005515,GO:0005634,GO:0005654,GO:0005667,GO:0005737,GO:0005783,GO:0006355,GO:0006357,GO:0006366,GO:0007179,GO:0007399,GO:0008134,GO:0010468,GO:0016020,GO:0031668,GO:0032993,GO:0034614,GO:0035914,GO:0035976,GO:0035994,GO:0042493,GO:0042802,GO:0043005,GO:0043565,GO:0044877,GO:0045672,GO:0045893,GO:…	transcription cis-regulatory region binding|RNA polymerase II cis-regulatory region sequence-specific DNA binding|RNA polymerase II core promoter sequence-specific DNA binding|DNA-binding transcription factor activity, RNA polymerase II-specific|DNA-binding transcription activator activity, RNA polymerase II-specific|DNA binding|chromatin binding|double-stranded DNA binding|DNA-binding transcript…	mmu01522,mmu04010,mmu04024,mmu04210,mmu04380,mmu04620,mmu04657,mmu04658,mmu04659,mmu04660,mmu04662,mmu04668,mmu04713,mmu04725,mmu04728,mmu04915,mmu04917,mmu04921,mmu04926,mmu04928,mmu04932,mmu04935,mmu05031,mmu05132,mmu05133,mmu05135,mmu05140,mmu05142,mmu05161,mmu05162,mmu05166,mmu05167,mmu05170,mmu05171,mmu05200,mmu05210,mmu05224,mmu05231,mmu05235,mmu05323,mmu05417,mmu05418	Endocrine resistance|MAPK signaling pathway|cAMP signaling pathway|Apoptosis|Osteoclast differentiation|Toll-like receptor signaling pathway|IL-17 signaling pathway|Th1 and Th2 cell differentiation|Th17 cell differentiation|T cell receptor signaling pathway|B cell receptor signaling pathway|TNF signaling pathway|Circadian entrainment|Cholinergic synapse|Dopaminergic synapse|Estrogen signaling pat…	TF_bZIP
	Nme7	0.597704	-0.742496	0.0287685	0.969341	Down	NME/NM23 family member 7	GO:0000166,GO:0003351,GO:0004550,GO:0005524,GO:0005813,GO:0006165,GO:0006183,GO:0006228,GO:0006241,GO:0007368,GO:0007420,GO:0009117,GO:0016301,GO:0016310,GO:0016740,GO:0036064,GO:0042073,GO:0046872,GO:0060830,GO:0060972,GO:1990830	nucleotide binding|epithelial cilium movement involved in extracellular fluid movement|nucleoside diphosphate kinase activity|ATP binding|centrosome|nucleoside diphosphate phosphorylation|GTP biosynthetic process|UTP biosynthetic process|CTP biosynthetic process|determination of left/right symmetry|brain development|nucleotide metabolic process|kinase activity|phosphorylation|transferase activity…	mmu00230,mmu00240,mmu00983	Purine metabolism|Pyrimidine metabolism|Drug metabolism - other enzymes
	Tex9	0.601166	-0.734165	0.027616	0.969341	Down	testis expressed gene 9
	Gramd1c	0.601647	-0.733011	0.0402429	0.969341	Down	GRAM domain containing 1C	GO:0005783,GO:0005789,GO:0005886,GO:0006869,GO:0008289,GO:0015485,GO:0016020,GO:0016021,GO:0071397,GO:0120020,GO:0140268	endoplasmic reticulum|endoplasmic reticulum membrane|plasma membrane|lipid transport|lipid binding|cholesterol binding|membrane|integral component of membrane|cellular response to cholesterol|cholesterol transfer activity|endoplasmic reticulum-plasma membrane contact site
	Idi1	0.606544	-0.721315	0.00769288	0.969341	Down	isopentenyl-diphosphate delta isomerase	GO:0000287,GO:0004452,GO:0005737,GO:0005739,GO:0005777,GO:0008299,GO:0009240,GO:0030145,GO:0035634	magnesium ion binding|isopentenyl-diphosphate delta-isomerase activity|cytoplasm|mitochondrion|peroxisome|isoprenoid biosynthetic process|isopentenyl diphosphate biosynthetic process|manganese ion binding|response to stilbenoid	mmu00900	Terpenoid backbone biosynthesis
	Lancl3	0.612216	-0.707888	0.0213524	0.969341	Down	LanC lantibiotic synthetase component C-like 3 (bacterial)	GO:0005886,GO:0005975	plasma membrane|carbohydrate metabolic process
	Bank1	0.61491	-0.701553	0.0240546	0.969341	Down	B cell scaffold protein with ankyrin repeats 1	GO:0005102,GO:0005515,GO:0009617,GO:0032715,GO:0042113,GO:0043410,GO:0045947,GO:0050731,GO:0050869,GO:0051898,GO:1990782	signaling receptor binding|protein binding|response to bacterium|negative regulation of interleukin-6 production|B cell activation|positive regulation of MAPK cascade|negative regulation of translational initiation|positive regulation of peptidyl-tyrosine phosphorylation|negative regulation of B cell activation|negative regulation of protein kinase B signaling|protein tyrosine kinase binding
	Acat3	0.618816	-0.692418	0.0382074	0.969341	Down	acetyl-Coenzyme A acetyltransferase 3	GO:0003985,GO:0005737,GO:0005739,GO:0005829,GO:0006635	acetyl-CoA C-acetyltransferase activity|cytoplasm|mitochondrion|cytosol|fatty acid beta-oxidation	mmu00071,mmu00072,mmu00280,mmu00310,mmu00380,mmu00620,mmu00630,mmu00640,mmu00650,mmu00900,mmu04975	Fatty acid degradation|Synthesis and degradation of ketone bodies|Valine, leucine and isoleucine degradation|Lysine degradation|Tryptophan metabolism|Pyruvate metabolism|Glyoxylate and dicarboxylate metabolism|Propanoate metabolism|Butanoate metabolism|Terpenoid backbone biosynthesis|Fat digestion and absorption
	Gan	0.624935	-0.678222	0.00699317	0.969341	Down	giant axonal neuropathy	GO:0005737,GO:0005856,GO:0007010,GO:0016567,GO:0031463	cytoplasm|cytoskeleton|cytoskeleton organization|protein ubiquitination|Cul3-RING ubiquitin ligase complex
	Rxfp1	0.625355	-0.677254	0.0342898	0.969341	Down	relaxin/insulin-like family peptide receptor 1	GO:0004930,GO:0005886,GO:0005887,GO:0007165,GO:0007186,GO:0007188,GO:0007189,GO:0007190,GO:0007567,GO:0008528,GO:0009755,GO:0016020,GO:0016021,GO:0030154,GO:0030198,GO:0042562,GO:0046872,GO:0060427,GO:0060658	G protein-coupled receptor activity|plasma membrane|integral component of plasma membrane|signal transduction|G protein-coupled receptor signaling pathway|adenylate cyclase-modulating G protein-coupled receptor signaling pathway|adenylate cyclase-activating G protein-coupled receptor signaling pathway|activation of adenylate cyclase activity|parturition|G protein-coupled peptide receptor activity…	mmu04080,mmu04926	Neuroactive ligand-receptor interaction|Relaxin signaling pathway
	Pcdh11x	0.64398	-0.634913	0.0341414	0.969341	Down	protocadherin 11 X-linked	GO:0005515,GO:0005887,GO:0007155	protein binding|integral component of plasma membrane|cell adhesion
	Il33	0.644262	-0.634281	0.000215237	0.297171	Down	interleukin 33	GO:0000122,GO:0001819,GO:0002112,GO:0002281,GO:0002282,GO:0002638,GO:0002639,GO:0002686,GO:0002826,GO:0002830,GO:0005125,GO:0005515,GO:0005576,GO:0005615,GO:0005634,GO:0005654,GO:0005694,GO:0005737,GO:0010186,GO:0010628,GO:0031410,GO:0032436,GO:0032689,GO:0032722,GO:0032736,GO:0032753,GO:0032754,GO:0032755,GO:0032760,GO:0038172,GO:0043032,GO:0043231,GO:0045345,GO:0045348,GO:0045944,GO:0048714,GO:…	negative regulation of transcription by RNA polymerase II|positive regulation of cytokine production|interleukin-33 receptor binding|macrophage activation involved in immune response|microglial cell activation involved in immune response|negative regulation of immunoglobulin production|positive regulation of immunoglobulin production|negative regulation of leukocyte migration|negative regulation …	mmu04060,mmu04217,mmu04623,mmu05164	Cytokine-cytokine receptor interaction|Necroptosis|Cytosolic DNA-sensing pathway|Influenza A
	Htr4	0.646319	-0.629681	0.0105937	0.969341	Down	5 hydroxytryptamine (serotonin) receptor 4	GO:0004930,GO:0004993,GO:0005515,GO:0005737,GO:0005768,GO:0005886,GO:0005887,GO:0007165,GO:0007186,GO:0007187,GO:0007189,GO:0007198,GO:0007214,GO:0007268,GO:0016020,GO:0016021,GO:0030425,GO:0030594,GO:0032098,GO:0051378	G protein-coupled receptor activity|G protein-coupled serotonin receptor activity|protein binding|cytoplasm|endosome|plasma membrane|integral component of plasma membrane|signal transduction|G protein-coupled receptor signaling pathway|G protein-coupled receptor signaling pathway, coupled to cyclic nucleotide second messenger|adenylate cyclase-activating G protein-coupled receptor signaling pathw…	mmu04020,mmu04024,mmu04080,mmu04726	Calcium signaling pathway|cAMP signaling pathway|Neuroactive ligand-receptor interaction|Serotonergic synapse
	Apold1	0.647768	-0.626451	0.0326054	0.969341	Down	apolipoprotein L domain containing 1	GO:0001525,GO:0008289,GO:0045601	angiogenesis|lipid binding|regulation of endothelial cell differentiation
	Ero1b	0.65502	-0.61039	0.0029416	0.969341	Down	endoplasmic reticulum oxidoreductase 1 beta	GO:0003756,GO:0005783,GO:0005789,GO:0015035,GO:0016020,GO:0016491,GO:0016671,GO:0016972,GO:0018401,GO:0022417,GO:0030070,GO:0030198,GO:0034975,GO:0042593,GO:0045454	protein disulfide isomerase activity|endoplasmic reticulum|endoplasmic reticulum membrane|protein-disulfide reductase activity|membrane|oxidoreductase activity|oxidoreductase activity, acting on a sulfur group of donors, disulfide as acceptor|thiol oxidase activity|peptidyl-proline hydroxylation to 4-hydroxy-L-proline|protein maturation by protein folding|insulin processing|extracellular matrix o…	mmu04141	Protein processing in endoplasmic reticulum
	Prkg1	0.662045	-0.594998	0.0334117	0.969341	Down	protein kinase, cGMP-dependent, type I	GO:0000166,GO:0001669,GO:0001764,GO:0003824,GO:0004672,GO:0004674,GO:0004692,GO:0005246,GO:0005515,GO:0005524,GO:0005654,GO:0005737,GO:0005794,GO:0005829,GO:0005886,GO:0006468,GO:0007165,GO:0007204,GO:0008152,GO:0010920,GO:0014050,GO:0014912,GO:0016020,GO:0016301,GO:0016310,GO:0016358,GO:0016740,GO:0019934,GO:0030553,GO:0030900,GO:0042383,GO:0042753,GO:0042802,GO:0043087,GO:0045822,GO:0045986,GO:…	nucleotide binding|acrosomal vesicle|neuron migration|catalytic activity|protein kinase activity|protein serine/threonine kinase activity|cGMP-dependent protein kinase activity|calcium channel regulator activity|protein binding|ATP binding|nucleoplasm|cytoplasm|Golgi apparatus|cytosol|plasma membrane|protein phosphorylation|signal transduction|positive regulation of cytosolic calcium ion concentr…	mmu04022,mmu04270,mmu04540,mmu04611,mmu04713,mmu04714,mmu04730,mmu04740,mmu04923,mmu04970	cGMP-PKG signaling pathway|Vascular smooth muscle contraction|Gap junction|Platelet activation|Circadian entrainment|Thermogenesis|Long-term depression|Olfactory transduction|Regulation of lipolysis in adipocytes|Salivary secretion
	Tiparp	0.662872	-0.593198	0.0130361	0.969341	Down	TCDD-inducible poly(ADP-ribose) polymerase	GO:0000987,GO:0001570,GO:0001822,GO:0003950,GO:0005634,GO:0006471,GO:0006807,GO:0008152,GO:0008209,GO:0008210,GO:0008585,GO:0009791,GO:0010629,GO:0016740,GO:0016757,GO:0030097,GO:0045732,GO:0046872,GO:0048008,GO:0048705,GO:0048745,GO:0060021,GO:0060325,GO:0070213,GO:0071407,GO:0140289,GO:1990404	cis-regulatory region sequence-specific DNA binding|vasculogenesis|kidney development|NAD+ ADP-ribosyltransferase activity|nucleus|protein ADP-ribosylation|nitrogen compound metabolic process|metabolic process|androgen metabolic process|estrogen metabolic process|female gonad development|post-embryonic development|negative regulation of gene expression|transferase activity|glycosyltransferase act…
	Phtf2	0.662989	-0.592944	0.0250907	0.969341	Down	putative homeodomain transcription factor 2	GO:0005783,GO:0016020,GO:0016021	endoplasmic reticulum|membrane|integral component of membrane
	Lipg	0.665015	-0.58854	0.0440278	0.969341	Down	lipase, endothelial	GO:0004465,GO:0004620,GO:0004806,GO:0005576,GO:0005615,GO:0005769,GO:0005794,GO:0006629,GO:0006633,GO:0008201,GO:0008283,GO:0008970,GO:0009986,GO:0010983,GO:0016042,GO:0016298,GO:0016787,GO:0019433,GO:0032376,GO:0034375,GO:0042632,GO:0043691,GO:0050746,GO:0052689,GO:0052739,GO:0052740,GO:0055091	lipoprotein lipase activity|phospholipase activity|triglyceride lipase activity|extracellular region|extracellular space|early endosome|Golgi apparatus|lipid metabolic process|fatty acid biosynthetic process|heparin binding|cell population proliferation|phospholipase A1 activity|cell surface|positive regulation of high-density lipoprotein particle clearance|lipid catabolic process|lipase activity…	mmu00561,mmu04979	Glycerolipid metabolism|Cholesterol metabolism
