# Supplementary material for: Comprehensive analysis of N6-methyladenosine-related RNA methylation in the mouse hippocampus after acquired hearing loss
Source: BMC Genomics. 2023 Sep 27;24:577. doi: 10.1186/s12864-023-09697-4 (PMC10537436; doi:10.1186/s12864-023-09697-4)
Supplement: Supplementary file 5 — Supplementary Material 5 [file 12864_2023_9697_MOESM5_ESM.xlsx]

## Sheet: Sheet1
	Table S5. The joint analysis of m6A methylation and gene expression
	GeneId	Chr	Start	End	Width	Strand	Diff_p_value	Diff_Log2FoldChange	Hyper_Hypo	Annotation	BaseMean	Log2FoldChange	p-value	Up_Down
	C3	17	57528036	57528335	150	-	0.00467735	1.76	Hyper	Exon	224.008	0.921056	0.00644406	Up
	Ddx3y	Y	1261464	1261665	201	-	0.00416869	-0.851	Hypo	3' UTR	1078.86	-1.46735	0.000141288	Down
	Ddx3y	Y	1279561	1284575	351	-	0.000436516	-0.741	Hypo	5' UTR	1078.86	-1.46735	0.000141288	Down
	Fmo2	1	162704381	162704582	201	-	0.0331131	-0.95	Hypo	Exon	104.13	-1.28979	0.000321444	Down
	Htr4	18	62635349	62635499	150	+	0.0057544	2.21	Hyper	3' UTR	326.719	-0.629681	0.0105937	Down
	Lgr6	1	134914184	134914984	800	-	0.0323594	-0.612	Hypo	stop codon	632.616	0.587947	0.0114841	Up
	Oasl2	5	115049807	115050107	300	+	0.00851138	0.656	Hyper	3' UTR	168.785	1.73817	3.46e-07	Up
	Psmb8	17	34420231	34420379	148	+	0.0120226	0.715	Hyper	3' UTR	161.954	0.720211	0.0300366	Up
	Zfp52	17	21781194	21781542	348	+	0.042658	1.08	Hyper	Exon	117.46	-0.973004	0.0210389	Down
